# Supplementary material for: Multi-omic measurement of mutually exclusive loss-of-function enriches for candidate synthetic lethal gene pairs
Source: BMC Genomics. 2016 Jan 19;17:65. doi: 10.1186/s12864-016-2375-1 (PMC4717622; doi:10.1186/s12864-016-2375-1)
Supplement: Additional file 2 — The RNAi analysis script, performed in R. (R 39 kb) [file 12864_2016_2375_MOESM2_ESM.r]

#####################
# A. Load dependencies
#####################

# Working directory
setwd('/gpfs/users/krxw569/mark_sl/')

# Load libraries

# Load functions

####################################################################################################

#####################
# Analysis of BIGEE - Either Expression Data
#####################

#####################
# 1. Load necessary data
#####################

# Hoffman ATARiS
ataris = read.table("/gpfs/projects/ProcessedDataHub/Cell_Line/RNAi/external/hoffman_epigenome/ataris_solutions/smarca_sl_screen_hoffman_2014.rnai.Gs.gct",
	header=TRUE, skip = 2, row.names = 1, stringsAsFactors = FALSE, as.is = TRUE, check.names = FALSE, sep="\t")
colnames(ataris)[42] = "NCIH1299"
colnames(ataris)[43] = "NCIH838"

# BIGEE Comparison matrix
file.name = "/gpfs/users/krxw569/mark_sl/data/bigee_expression_hoffman_either.sl"
genePair = read.table(file.name, header=TRUE, skip = 1, stringsAsFactors = FALSE, as.is = TRUE, check.names = FALSE, sep="\t")

# BIGEE Molecular Data
load("/gpfs/users/krxw569/mark_sl/data/BIGEE_DISCREET.RData") # gene x sample
mol.exp.dat = data2_2
rm(data2_2)

####################
# 2. Subset ATARiS and binary data by overlap / Evaluate and remove genes without the minimum number of alterations (3)
####################

# Subset expression and ataris data
cell.overlap = c("Description", colnames(mol.exp.dat))
cell.overlap = intersect(colnames(ataris), cell.overlap)
ataris = ataris[as.character(cell.overlap)]
mol.exp.dat = mol.exp.dat[,cell.overlap[-1], drop=FALSE]

# Evaluate and remove genes without the minimum number of alterations (3)
rs = rowSums(mol.exp.dat)
rs = rs > 2 & rs < (ncol(mol.exp.dat) - 2)
mol.exp.dat = mol.exp.dat[rs,,drop=FALSE]
cat(paste('# evaluatable genes: ',nrow(mol.exp.dat), '\n',sep=""))

####################
# 3. Perform wilcox rank sum test on genePair information
####################

# Determine molecular data column and ATARiS_solution columns
genePair[,3] = as.character(genePair[,3])
ataris.gene.column = as.numeric(unlist(strsplit(genePair[,3], split=",")))

# Loop to perform wilcox test on each gene pair
# Variables to store for loop
pval.store = numeric()
mean.zero.store = numeric()
mean.one.store = numeric()
sh.gene.store = character()
solution.store = character()
mol.gene.store = character()
count.one.store = numeric()
count.zero.store = numeric()
dtype.store = character()

for (i in 1:nrow(genePair)){
	
	# Select Hoffman gene
	genePair.ataris = genePair[i,as.numeric(genePair[i,3])]
	
	# Print comparison
	cat(paste("Compare: ", genePair[i,1], " - ",  genePair[i,2], "\n", sep=""))
				
	# Subset ATARiS by Hoffman gene
	ataris.loop = ataris[ataris$Description == genePair.ataris,]
	
	# Identify molecular comparison column: can be either 1 or 2
	mol.gene.column = setdiff(c(1,2), as.numeric(genePair[i,3]))
	
	# Test whether gene is found in molecular data after parsing
	if (length((which(rownames(mol.exp.dat) == genePair[i,mol.gene.column]))) > 0){ # Check whether gene can be found
		mol.row = which(rownames(mol.exp.dat) == genePair[i,mol.gene.column])
		mol.row = mol.exp.dat[mol.row,, drop=FALSE]
		test.mat = t(ataris.loop)[-1,]
		
		# Test if more than a single ATARiS solution and manipulate test.mat to numeric
		if (class(test.mat) == 'matrix'){
			test.mat = apply(test.mat, 2, as.numeric)
			rownames(test.mat) = colnames(ataris.loop)[-1]
		} else {
			test.mat = as.numeric(test.mat)
		}
		
		# Generate test dataframe
		test.mat = data.frame(t(mol.row), test.mat)
		colnames(test.mat)[-1] = rownames(ataris.loop)
		
		# Evaluate and store over all ATARiS solutions for a particular gene
		for (k in 2:ncol(test.mat)){
			test.mat2 = test.mat[,c(1,k)]
			zero = test.mat2[test.mat2[,1] == 0,]
			one = test.mat2[test.mat2[,1] == 1,]
			pval.store = c(pval.store, wilcox.test(zero[,2], one[,2], alternative = "less")$p.value) # 0 is less than 1
			mean.zero.store = c(mean.zero.store, round(mean(zero[,2]), 3))
			mean.one.store = c(mean.one.store, round(mean(one[,2]), 3))
			count.zero.store = c(count.zero.store, nrow(zero))
			count.one.store = c(count.one.store, nrow(one))
			
			sh.gene.store = c(sh.gene.store, ataris.loop[1,"Description"])
			solution.store = c(solution.store, colnames(test.mat2)[2])
			mol.gene.store = c(mol.gene.store, colnames(test.mat2)[1])
			dtype.store = c(dtype.store, genePair[i,4])
		}
	} else {
		pval.store = c(pval.store, NA)
		mean.zero.store = c(mean.zero.store, NA)
		mean.one.store = c(mean.one.store, NA)
		sh.gene.store = c(sh.gene.store, ataris.loop[1,"Description"])
		solution.store = c(solution.store, NA)
		mol.gene.store = c(mol.gene.store, colnames(test.mat2)[1])
		count.zero.store = c(count.zero.store, NA)
		count.one.store = c(count.one.store, NA)
		dtype.store = c(dtype.store, genePair[i,4])
	}
}

# Build output data.frame
output.df = data.frame(shRNA_gene = sh.gene.store, ATARiS_solution = solution.store, molecular_gene = mol.gene.store, molecular_type = dtype.store, 
	wilcox_test = pval.store, mean_one = mean.one.store, mean_zero = mean.zero.store, n_one = count.one.store, n_zero = count.zero.store, algorithm = rep('BIGEE', length(solution.store)))
output.df = output.df[order(output.df$wilcox_test, decreasing = F),]


# Write out data.frame for BIGEE
write.table(output.df, paste("Hoffman_BIGEE_either", format(Sys.time(), "%Y-%m-%d"), "txt", sep = "."), 
	na="", col.name=NA,row.names=TRUE,quote=FALSE,sep="\t")	
	
# Plot 10 most significant pairs
pdf('BIGGE_either_top_ten.pdf', width=11, height=8.5)
par(mfrow=c(2,5))
for (i in 1:10){
	plot.pair = c(as.character(output.df[i,2]),as.character(output.df[i,3]))
	ataris.plot = ataris[plot.pair[1],] # Extract ataris
	ataris.plot = ataris.plot[-1]
	mol.exp.plot = mol.exp.dat[plot.pair[2],]
	plot.df = data.frame(t(ataris.plot), mol.exp.plot)
	stripchart(plot.df[,1] ~ plot.df[,2],vertical=TRUE, pch=19,axes=F, method="jitter", ylab='')
	boxplot(plot.df[,1] ~ plot.df[,2],
		xlab = paste(plot.pair[2],' p-value = ', round(output.df[i,5], 4), sep=''),
		ylab = plot.pair[1],
		add=T,at=1:2,boxwex=0.25,axes=T, notch=F, outline=F)
}
dev.off()	

####################################################################################################

#####################
# Analysis of BIGEE - Both Expression Data
#####################


#####################
# 1. Load necessary data
#####################

# Hoffman ATARiS
ataris = read.table("/gpfs/users/krxw569/R_data/smarca_sl_screen_hoffman_2014_2.Gs.gct",
	header=TRUE, skip = 2, row.names = 1, stringsAsFactors = FALSE, as.is = TRUE, check.names = FALSE, sep="\t")
colnames(ataris)[42] = "NCIH1299"
colnames(ataris)[43] = "NCIH838"

# BIGEE Comparison matrix
file.name = "/gpfs/users/krxw569/mark_sl/data/bigee_expression_hoffman_both.sl"
genePair = read.table(file.name, header=TRUE, skip = 1, stringsAsFactors = FALSE, as.is = TRUE, check.names = FALSE, sep="\t")

# BIGEE Molecular Data
load("/gpfs/users/krxw569/mark_sl/data/BIGEE_DISCREET.RData") # gene x sample
mol.exp.dat = data2_2
rm(data2_2)

####################
# 2. Subset ATARiS and binary data by overlap / Evaluate and remove genes without the minimum number of alterations (3)
####################

# Subset expression and ataris data
cell.overlap = c("Description", colnames(mol.exp.dat))
cell.overlap = intersect(colnames(ataris), cell.overlap)
ataris = ataris[as.character(cell.overlap)]
mol.exp.dat = mol.exp.dat[,cell.overlap[-1], drop=FALSE]

# Evaluate and remove genes without the minimum number of alterations (3)
rs = rowSums(mol.exp.dat)
rs = rs > 2 & rs < (ncol(mol.exp.dat) - 2)
mol.exp.dat = mol.exp.dat[rs,,drop=FALSE]
cat(paste('# evaluatable genes: ',nrow(mol.exp.dat), '\n',sep=""))

####################
# 3. Perform wilcox rank sum test on genePair information
####################

# Determine molecular data column and ATARiS_solution columns
genePair[,3] = as.character(genePair[,3])
ataris.gene.column = data.frame(do.call(rbind, strsplit(genePair[,3], split=",")))
ataris.gene.column = apply(ataris.gene.column,2, as.numeric)

# Set store for outside loop (both columns
outside.store = data.frame()

# Loop through both columns due to analyzing both pairs for SL
for (l in 1:ncol(ataris.gene.column)){ # Both columns

	# Loop to perform wilcox test on each gene pair
	# Variables to store for loop
	pval.store = numeric()
	mean.zero.store = numeric()
	mean.one.store = numeric()
	sh.gene.store = character()
	solution.store = character()
	mol.gene.store = character()
	count.one.store = numeric()
	count.zero.store = numeric()
	dtype.store = character()

	for (i in 1:nrow(genePair)){ # Loop for calculations
		# Select Hoffman gene
		genePair.ataris = genePair[i,as.numeric(ataris.gene.column[i,l])]
					
		# Subset ATARiS by Hoffman gene
		ataris.loop = ataris[ataris$Description == genePair.ataris,]
		
		# Identify molecular comparison column: can be either 1 or 2
		mol.gene.column = setdiff(c(1,2), as.numeric(ataris.gene.column[i,l]))
		
		# Print comparison
		cat(paste("Compare: ", genePair[i,1], " - ",  genePair[i,2], "\n", sep=""))
		
		# Test whether gene is found in molecular data after parsing
		if (length((which(rownames(mol.exp.dat) == genePair[i,mol.gene.column]))) > 0){ # Check whether gene can be found
			mol.row = which(rownames(mol.exp.dat) == genePair[i,mol.gene.column])
			mol.row = mol.exp.dat[mol.row,, drop=FALSE]
			test.mat = t(ataris.loop)[-1,]
			
			# Test if more than a single ATARiS solution and manipulate test.mat to numeric
			if (class(test.mat) == 'matrix'){
				test.mat = apply(test.mat, 2, as.numeric)
				rownames(test.mat) = colnames(ataris.loop)[-1]
			} else {
				test.mat = as.numeric(test.mat)
			}
			
			# Generate test dataframe
			test.mat = data.frame(t(mol.row), test.mat)
			colnames(test.mat)[-1] = rownames(ataris.loop)
			
			# Evaluate and store over all ATARiS solutions for a particular gene
			for (k in 2:ncol(test.mat)){
				test.mat2 = test.mat[,c(1,k)]
				zero = test.mat2[test.mat2[,1] == 0,]
				one = test.mat2[test.mat2[,1] == 1,]
				pval.store = c(pval.store, wilcox.test(zero[,2], one[,2], alternative = "less")$p.value)
				mean.zero.store = c(mean.zero.store, round(mean(zero[,2]), 3))
				mean.one.store = c(mean.one.store, round(mean(one[,2]), 3))
				count.zero.store = c(count.zero.store, nrow(zero))
				count.one.store = c(count.one.store, nrow(one))
				
				sh.gene.store = c(sh.gene.store, ataris.loop[1,"Description"])
				solution.store = c(solution.store, colnames(test.mat2)[2])
				mol.gene.store = c(mol.gene.store, colnames(test.mat2)[1])
				dtype.store = c(dtype.store, genePair[i,4])
			}
		} else {
			pval.store = c(pval.store, NA)
			mean.zero.store = c(mean.zero.store, NA)
			mean.one.store = c(mean.one.store, NA)
			sh.gene.store = c(sh.gene.store, ataris.loop[1,"Description"])
			solution.store = c(solution.store, NA)
			mol.gene.store = c(mol.gene.store, colnames(test.mat2)[1])
			count.zero.store = c(count.zero.store, NA)
			count.one.store = c(count.one.store, NA)
			dtype.store = c(dtype.store, genePair[i,4])
		}
	}
	output.df = data.frame(shRNA_gene = sh.gene.store, ATARiS_solution = solution.store, molecular_gene = mol.gene.store, molecular_type = dtype.store, 
	wilcox_test = pval.store, mean_one = mean.one.store, mean_zero = mean.zero.store, n_one = count.one.store, n_zero = count.zero.store, algorithm = rep('BIGEE', length(solution.store)))
	
	# Build outside df for results
	outside.store = rbind(outside.store, output.df)
}

# Build output data.frame
output.df = outside.store
output.df= output.df[order(output.df$wilcox_test, decreasing = F),]

# Write out data.frame for BIGEE
write.table(output.df, paste("Hoffman_BIGEE_both", format(Sys.time(), "%Y-%m-%d"), "txt", sep = "."), 
	na="", col.name=NA,row.names=TRUE,quote=FALSE,sep="\t")	
	
# Plot 10 most significant pairs
pdf('BIGGE_both_top_ten.pdf', width=11, height=8.5)
par(mfrow=c(2,5))
for (i in 1:10){
	plot.pair = c(as.character(output.df[i,2]),as.character(output.df[i,3]))
	ataris.plot = ataris[plot.pair[1],] # Extract ataris
	ataris.plot = ataris.plot[-1]
	mol.exp.plot = mol.exp.dat[plot.pair[2],]
	plot.df = data.frame(t(ataris.plot), mol.exp.plot)
	stripchart(plot.df[,1] ~ plot.df[,2],vertical=TRUE, pch=19,axes=F, method="jitter", ylab='')
	boxplot(plot.df[,1] ~ plot.df[,2],
		xlab = paste(plot.pair[2],' p-value = ', round(output.df[i,5], 4), sep=''),
		ylab = plot.pair[1],
		add=T,at=1:2,boxwex=0.25,axes=T, notch=F, outline=F)
}
dev.off()	


####################################################################################################

#####################
# Analysis of BEEM - Either
#####################


#####################
# 1. Load necessary data
#####################

# Hoffman ATARiS
ataris = read.table("/gpfs/projects/ProcessedDataHub/Cell_Line/RNAi/external/hoffman_epigenome/ataris_solutions/smarca_sl_screen_hoffman_2014.rnai.Gs.gct",
	header=TRUE, skip = 2, row.names = 1, stringsAsFactors = FALSE, as.is = TRUE, check.names = FALSE, sep="\t")
colnames(ataris)[42] = "NCIH1299"
colnames(ataris)[43] = "NCIH838"

# BEEM Comparison matrix
file.name = "/gpfs/users/krxw569/mark_sl/data/beem_hoffman_either.sl"
genePair = read.table(file.name, header=TRUE, skip = 1, stringsAsFactors = FALSE, as.is = TRUE, check.names = FALSE, sep="\t")
genePair.keep = genePair

# BEEM expression data
load("/gpfs/users/krxw569/mark_sl/data/BEEM_DISCREET.RData") # gene x sample
mol.exp.dat = dataOUT2
rm(dataOUT2)

# BEEM mutation data
load("/gpfs/users/krxw569/mark_sl/data/MUT_DISCREET.RData") # gene x sample
mol.mut.dat = mutData3
rm(mutData3)

####################
# 2. Subset ATARiS and binary data by overlap / Evaluate and remove genes without the minimum number of alterations (3)
####################

# Subset expression and ataris data
cell.overlap = c("Description", colnames(mol.exp.dat))
cell.overlap = intersect(colnames(ataris), cell.overlap) #38
ataris = ataris[as.character(cell.overlap)]
mol.exp.dat = mol.exp.dat[,cell.overlap[-1], drop=FALSE]
mol.mut.dat = mol.mut.dat[,cell.overlap[-1], drop=FALSE]
r.nam.mut = rownames(mol.mut.dat)
mol.mut.dat = apply(mol.mut.dat, 2, as.numeric) # make numeric
rownames(mol.mut.dat) = r.nam.mut
rm(r.nam.mut)

####################
# 3. Subset ATARiS and mutation binary data by overlap / Evaluate and remove genes without the minimum number of alterations (3)
####################

# Evaluate and remove genes without the minimum number of mutations (3)
rs = rowSums(mol.mut.dat)
rs = rs > 2 & rs < (ncol(mol.mut.dat) - 2)
mol.mut.dat = mol.mut.dat[rs,,drop=FALSE]
cat(paste('# evaluatable genes: ',nrow(mol.mut.dat), '\n',sep="")) # evaluatable genes: 2721

####################
# 4. Subset ATARiS and expression binary data by overlap / Evaluate and remove genes without the minimum number of alterations (3)
####################

# Evaluate and remove genes without the minimum number of binary gene expression calls (3)
rs = rowSums(mol.exp.dat)
rs = rs > 2 & rs < (ncol(mol.exp.dat) - 2)
mol.exp.dat = mol.exp.dat[rs,,drop=FALSE]
cat(paste('# evaluatable genes: ',nrow(mol.exp.dat), '\n',sep="")) # evaluatable genes: 3156

####################
# 5. Perform wilcox rank sum test on genePair information for molecular information = expression; hoffman_gene = expression
####################

# Subset genePair to only include dtype = expression
genePair = subset(genePair.keep, genePair.keep$dtype == 'expression' & genePair.keep$mutation_gene != 'ASH1L')
rownames(genePair) = c(1:nrow(genePair))

# Determine molecular data column and ATARiS_solution columns
genePair[,3] = as.character(genePair[,3])
ataris.gene.column = as.numeric(unlist(strsplit(genePair[,3], split=",")))

# Loop to perform wilcox test on each gene pair
# Variables to store for loop
pval.store = numeric()
mean.zero.store = numeric()
mean.one.store = numeric()
sh.gene.store = character()
solution.store = character()
mol.gene.store = character()
count.one.store = numeric()
count.zero.store = numeric()
dtype.store = character()

for (i in 1:nrow(genePair)){
	
	# Select Hoffman gene
	genePair.ataris = genePair[i,as.numeric(genePair[i,3])]
	
	# Print comparison
	cat(paste("Compare: ", genePair[i,1], " - ",  genePair[i,2], "\n", sep=""))
				
	# Subset ATARiS by Hoffman gene
	ataris.loop = ataris[ataris$Description == genePair.ataris,]
	
	# Identify molecular comparison column: can be either 1 or 2
	mol.gene.column = setdiff(c(1,2), as.numeric(genePair[i,3]))
	
	# Test whether gene is found in molecular data after parsing
	if (length((which(rownames(mol.exp.dat) == genePair[i,mol.gene.column]))) > 0){ # Check whether gene can be found
		mol.row = which(rownames(mol.exp.dat) == genePair[i,mol.gene.column])
		mol.row = mol.exp.dat[mol.row,, drop=FALSE]
		test.mat = t(ataris.loop)[-1,]
		
		# Test if more than a single ATARiS solution and manipulate test.mat to numeric
		if (class(test.mat) == 'matrix'){
			test.mat = apply(test.mat, 2, as.numeric)
			rownames(test.mat) = colnames(ataris.loop)[-1]
		} else {
			test.mat = as.numeric(test.mat)
		}
		
		# Generate test dataframe
		test.mat = data.frame(t(mol.row), test.mat)
		colnames(test.mat)[-1] = rownames(ataris.loop)
		
		# Evaluate and store over all ATARiS solutions for a particular gene
		for (k in 2:ncol(test.mat)){
			test.mat2 = test.mat[,c(1,k)]
			zero = test.mat2[test.mat2[,1] == 0,]
			one = test.mat2[test.mat2[,1] == 1,]
			pval.store = c(pval.store, wilcox.test(zero[,2], one[,2], alternative = "less")$p.value) # 1 is less than 0
			mean.zero.store = c(mean.zero.store, round(mean(zero[,2]), 3))
			mean.one.store = c(mean.one.store, round(mean(one[,2]), 3))
			count.zero.store = c(count.zero.store, nrow(zero))
			count.one.store = c(count.one.store, nrow(one))
			
			sh.gene.store = c(sh.gene.store, ataris.loop[1,"Description"])
			solution.store = c(solution.store, colnames(test.mat2)[2])
			mol.gene.store = c(mol.gene.store, colnames(test.mat2)[1])
			dtype.store = c(dtype.store, genePair[i,4])
		}
	} else {
		pval.store = c(pval.store, NA)
		mean.zero.store = c(mean.zero.store, NA)
		mean.one.store = c(mean.one.store, NA)
		sh.gene.store = c(sh.gene.store, ataris.loop[1,"Description"])
		solution.store = c(solution.store, NA)
		mol.gene.store = c(mol.gene.store, colnames(test.mat2)[1])
		count.zero.store = c(count.zero.store, NA)
		count.one.store = c(count.one.store, NA)
		dtype.store = c(dtype.store, genePair[i,4])
	}
}

# Build output data.frame for mutation
output.df.mut = data.frame(shRNA_gene = sh.gene.store, ATARiS_solution = solution.store, molecular_gene = mol.gene.store, molecular_type = dtype.store, 
	wilcox_test = pval.store, mean_one = mean.one.store, mean_zero = mean.zero.store, n_one = count.one.store, n_zero = count.zero.store, algorithm = rep('BEEM', length(solution.store)))

####################
# 6. Perform wilcox rank sum test on genePair information for molecular information = mutation; hoffman_gene = mutation
####################

# Subset genePair to only include dtype = mutation
genePair = subset(genePair.keep, genePair.keep$dtype == 'mutation' & genePair.keep$expression_gene != 'ASH1L')
rownames(genePair) = c(1:nrow(genePair))

# Determine molecular data column and ATARiS_solution columns
genePair[,3] = as.character(genePair[,3])
ataris.gene.column = as.numeric(unlist(strsplit(genePair[,3], split=",")))

# Loop to perform wilcox test on each gene pair
# Variables to store for loop
pval.store = numeric()
mean.zero.store = numeric()
mean.one.store = numeric()
sh.gene.store = character()
solution.store = character()
mol.gene.store = character()
count.one.store = numeric()
count.zero.store = numeric()
dtype.store = character()

for (i in 1:nrow(genePair)){
	
	# Select Hoffman gene
	genePair.ataris = genePair[i,as.numeric(genePair[i,3])]
	
	# Print comparison
	cat(paste("Compare: ", genePair[i,1], " - ",  genePair[i,2], "\n", sep=""))
				
	# Subset ATARiS by Hoffman gene
	ataris.loop = ataris[ataris$Description == genePair.ataris,]
	
	# Identify molecular comparison column: can be either 1 or 2
	mol.gene.column = setdiff(c(1,2), as.numeric(genePair[i,3]))
	
	# Test whether gene is found in molecular data after parsing
	if (length((which(rownames(mol.mut.dat) == genePair[i,mol.gene.column]))) > 0){ # Check whether gene can be found
		mol.row = which(rownames(mol.mut.dat) == genePair[i,mol.gene.column])
		mol.row = mol.mut.dat[mol.row,, drop=FALSE]
		test.mat = t(ataris.loop)[-1,]
		
		# Test if more than a single ATARiS solution and manipulate test.mat to numeric
		if (class(test.mat) == 'matrix'){
			test.mat = apply(test.mat, 2, as.numeric)
			rownames(test.mat) = colnames(ataris.loop)[-1]
		} else {
			test.mat = as.numeric(test.mat)
		}
		
		# Generate test dataframe
		test.mat = data.frame(t(mol.row), test.mat)
		colnames(test.mat)[-1] = rownames(ataris.loop)
		
		# Evaluate and store over all ATARiS solutions for a particular gene
		for (k in 2:ncol(test.mat)){
			test.mat2 = test.mat[,c(1,k)]
			zero = test.mat2[test.mat2[,1] == 0,]
			one = test.mat2[test.mat2[,1] == 1,]
			pval.store = c(pval.store, wilcox.test(zero[,2], one[,2], alternative = "greater")$p.value) # 0 is less than 1
			mean.zero.store = c(mean.zero.store, round(mean(zero[,2]), 3))
			mean.one.store = c(mean.one.store, round(mean(one[,2]), 3))
			count.zero.store = c(count.zero.store, nrow(zero))
			count.one.store = c(count.one.store, nrow(one))
			
			sh.gene.store = c(sh.gene.store, ataris.loop[1,"Description"])
			solution.store = c(solution.store, colnames(test.mat2)[2])
			mol.gene.store = c(mol.gene.store, colnames(test.mat2)[1])
			dtype.store = c(dtype.store, genePair[i,4])
		}
	} else {
		pval.store = c(pval.store, NA)
		mean.zero.store = c(mean.zero.store, NA)
		mean.one.store = c(mean.one.store, NA)
		sh.gene.store = c(sh.gene.store, ataris.loop[1,"Description"])
		solution.store = c(solution.store, NA)
		mol.gene.store = c(mol.gene.store, colnames(test.mat2)[1])
		count.zero.store = c(count.zero.store, NA)
		count.one.store = c(count.one.store, NA)
		dtype.store = c(dtype.store, genePair[i,4])
	}
}

# Build output data.frame for mutation
output.df.exp = data.frame(shRNA_gene = sh.gene.store, ATARiS_solution = solution.store, molecular_gene = mol.gene.store, molecular_type = dtype.store, 
	wilcox_test = pval.store, mean_one = mean.one.store, mean_zero = mean.zero.store, n_one = count.one.store, n_zero = count.zero.store, algorithm = rep('BEEM', length(solution.store)))

# Combine outputs
output.df = rbind(output.df.mut, output.df.exp)
output.df= output.df[order(output.df$wilcox_test, decreasing = F),]
	

# Plot 20 most significant pairs - 10 mut; 10 exp
plot.output = output.df[output.df$molecular_type == 'expression',]

pdf('BEEM_either_top_ten.pdf', width=11, height=8.5)
par(mfrow=c(2,5))
for (i in 1:10){
	plot.pair = c(as.character(plot.output[i,2]),as.character(plot.output[i,3]))
	ataris.plot = ataris[plot.pair[1],] # Extract ataris
	ataris.plot = ataris.plot[-1]
	mol.exp.plot = mol.exp.dat[plot.pair[2],]
	plot.df = data.frame(t(ataris.plot), mol.exp.plot)
	stripchart(plot.df[,1] ~ plot.df[,2],vertical=TRUE, pch=19,axes=F, method="jitter", ylab='')
	boxplot(plot.df[,1] ~ plot.df[,2],
		xlab = paste(plot.pair[2],' p-value = ', round(plot.output[i,5], 4),'\n dtype =', plot.output[i,4],sep=''),
		ylab = plot.pair[1],
		add=T,at=1:2,boxwex=0.25,axes=T, notch=F, outline=F)
}

plot.output = output.df[output.df$molecular_type == 'mutation',]
par(mfrow=c(2,5))
for (i in 1:10){
	plot.pair = c(as.character(plot.output[i,2]),as.character(plot.output[i,3]))
	ataris.plot = ataris[plot.pair[1],] # Extract ataris
	ataris.plot = ataris.plot[-1]
	mol.mut.plot = mol.mut.dat[plot.pair[2],]
	plot.df = data.frame(t(ataris.plot), mol.mut.plot)
	stripchart(plot.df[,1] ~ plot.df[,2],vertical=TRUE, pch=19,axes=F, method="jitter", ylab='')
	boxplot(plot.df[,1] ~ plot.df[,2],
		xlab = paste(plot.pair[2],' p-value = ', round(plot.output[i,5], 4),'\n dtype =', plot.output[i,4],sep=''),
		ylab = plot.pair[1],
		add=T,at=1:2,boxwex=0.25,axes=T, notch=F, outline=F)
}
dev.off()	

# Write out data.frame for BEEM
write.table(output.df, paste("Hoffman_BEEM_either", format(Sys.time(), "%Y-%m-%d"), "txt", sep = "."), 
	na="", col.name=NA,row.names=TRUE,quote=FALSE,sep="\t")

	
####################################################################################################

#####################
# Analysis of BEEM - BOTH
#####################


#####################
# 1. Load necessary data
#####################

# Hoffman ATARiS
ataris = read.table("/gpfs/projects/ProcessedDataHub/Cell_Line/RNAi/external/hoffman_epigenome/ataris_solutions/smarca_sl_screen_hoffman_2014.rnai.Gs.gct",
	header=TRUE, skip = 2, row.names = 1, stringsAsFactors = FALSE, as.is = TRUE, check.names = FALSE, sep="\t")
colnames(ataris)[42] = "NCIH1299"
colnames(ataris)[43] = "NCIH838"

# BEEM Comparison matrix
file.name = "/gpfs/users/krxw569/mark_sl/data/beem_hoffman_both.sl"
genePair = read.table(file.name, header=TRUE, skip = 1, stringsAsFactors = FALSE, as.is = TRUE, check.names = FALSE, sep="\t")
genePair.keep = genePair

# BEEM expression data
load("/gpfs/users/krxw569/mark_sl/data/BEEM_DISCREET.RData") # gene x sample
mol.exp.dat = dataOUT2
rm(dataOUT2)

# BEEM mutation data
load("/gpfs/users/krxw569/mark_sl/data/MUT_DISCREET.RData") # gene x sample
mol.mut.dat = mutData3
rm(mutData3)

####################
# 2. Subset ATARiS and binary data by overlap / Evaluate and remove genes without the minimum number of alterations (3)
####################

# Subset expression and ataris data
cell.overlap = c("Description", colnames(mol.exp.dat))
cell.overlap = intersect(colnames(ataris), cell.overlap) #38
ataris = ataris[as.character(cell.overlap)]
mol.exp.dat = mol.exp.dat[,cell.overlap[-1], drop=FALSE]
mol.mut.dat = mol.mut.dat[,cell.overlap[-1], drop=FALSE]
r.nam.mut = rownames(mol.mut.dat)
mol.mut.dat = apply(mol.mut.dat, 2, as.numeric) # make numeric
rownames(mol.mut.dat) = r.nam.mut
rm(r.nam.mut)

####################
# 3. Subset ATARiS and mutation binary data by overlap / Evaluate and remove genes without the minimum number of alterations (3)
####################

# Evaluate and remove genes without the minimum number of mutations (3)
rs = rowSums(mol.mut.dat)
rs = rs > 2 & rs < (ncol(mol.mut.dat) - 2)
mol.mut.dat = mol.mut.dat[rs,,drop=FALSE]
cat(paste('# evaluatable genes: ',nrow(mol.mut.dat), '\n',sep="")) # evaluatable genes: 2721

####################
# 4. Subset ATARiS and expression binary data by overlap / Evaluate and remove genes without the minimum number of alterations (3)
####################

# Evaluate and remove genes without the minimum number of binary gene expression calls (3)
rs = rowSums(mol.exp.dat)
rs = rs > 2 & rs < (ncol(mol.exp.dat) - 2)
mol.exp.dat = mol.exp.dat[rs,,drop=FALSE]
cat(paste('# evaluatable genes: ',nrow(mol.exp.dat), '\n',sep="")) # evaluatable genes: 3156

####################
# 5. Perform wilcox rank sum test on genePair information for molecular information = expression; hoffman_gene = expression
####################

# Subset genePair to only include dtype = expression
genePair = subset(genePair.keep, genePair.keep$dtype == 'expression' & genePair.keep$mutation_gene != 'ASH1L')
rownames(genePair) = c(1:nrow(genePair))

# Determine molecular data column and ATARiS_solution columns
genePair[,3] = as.character(genePair[,3])
ataris.gene.column = as.numeric(unlist(strsplit(genePair[,3], split=",")))

# Loop to perform wilcox test on each gene pair
# Variables to store for loop
pval.store = numeric()
mean.zero.store = numeric()
mean.one.store = numeric()
sh.gene.store = character()
solution.store = character()
mol.gene.store = character()
count.one.store = numeric()
count.zero.store = numeric()
dtype.store = character()

for (i in 1:nrow(genePair)){
	
	# Select Hoffman gene
	genePair.ataris = genePair[i,as.numeric(genePair[i,3])]
	
	# Print comparison
	cat(paste("Compare: ", genePair[i,1], " - ",  genePair[i,2], "\n", sep=""))
				
	# Subset ATARiS by Hoffman gene
	ataris.loop = ataris[ataris$Description == genePair.ataris,]
	
	# Identify molecular comparison column: can be either 1 or 2
	mol.gene.column = setdiff(c(1,2), as.numeric(genePair[i,3]))
	
	# Test whether gene is found in molecular data after parsing
	if (length((which(rownames(mol.exp.dat) == genePair[i,mol.gene.column]))) > 0){ # Check whether gene can be found
		mol.row = which(rownames(mol.exp.dat) == genePair[i,mol.gene.column])
		mol.row = mol.exp.dat[mol.row,, drop=FALSE]
		test.mat = t(ataris.loop)[-1,]
		
		# Test if more than a single ATARiS solution and manipulate test.mat to numeric
		if (class(test.mat) == 'matrix'){
			test.mat = apply(test.mat, 2, as.numeric)
			rownames(test.mat) = colnames(ataris.loop)[-1]
		} else {
			test.mat = as.numeric(test.mat)
		}
		
		# Generate test dataframe
		test.mat = data.frame(t(mol.row), test.mat)
		colnames(test.mat)[-1] = rownames(ataris.loop)
		
		# Evaluate and store over all ATARiS solutions for a particular gene
		for (k in 2:ncol(test.mat)){
			test.mat2 = test.mat[,c(1,k)]
			zero = test.mat2[test.mat2[,1] == 0,]
			one = test.mat2[test.mat2[,1] == 1,]
			pval.store = c(pval.store, wilcox.test(zero[,2], one[,2], alternative = "less")$p.value) # 1 is less than 0
			mean.zero.store = c(mean.zero.store, round(mean(zero[,2]), 3))
			mean.one.store = c(mean.one.store, round(mean(one[,2]), 3))
			count.zero.store = c(count.zero.store, nrow(zero))
			count.one.store = c(count.one.store, nrow(one))
			
			sh.gene.store = c(sh.gene.store, ataris.loop[1,"Description"])
			solution.store = c(solution.store, colnames(test.mat2)[2])
			mol.gene.store = c(mol.gene.store, colnames(test.mat2)[1])
			dtype.store = c(dtype.store, genePair[i,4])
		}
	} else {
		pval.store = c(pval.store, NA)
		mean.zero.store = c(mean.zero.store, NA)
		mean.one.store = c(mean.one.store, NA)
		sh.gene.store = c(sh.gene.store, ataris.loop[1,"Description"])
		solution.store = c(solution.store, NA)
		mol.gene.store = c(mol.gene.store, genePair[i,mol.gene.column])
		count.zero.store = c(count.zero.store, NA)
		count.one.store = c(count.one.store, NA)
		dtype.store = c(dtype.store, genePair[i,4])
	}
}

# Build output data.frame for mutation
output.df.mut = data.frame(shRNA_gene = sh.gene.store, ATARiS_solution = solution.store, molecular_gene = mol.gene.store, molecular_type = dtype.store, 
	wilcox_test = pval.store, mean_one = mean.one.store, mean_zero = mean.zero.store, n_one = count.one.store, n_zero = count.zero.store, algorithm = rep('BEEM', length(solution.store)))

####################
# 6. Perform wilcox rank sum test on genePair information for molecular information = mutation; hoffman_gene = mutation
####################

# Subset genePair to only include dtype = mutation
genePair = subset(genePair.keep, genePair.keep$dtype == 'mutation' & genePair.keep$expression_gene != 'ASH1L')
rownames(genePair) = c(1:nrow(genePair))

# Determine molecular data column and ATARiS_solution columns
genePair[,3] = as.character(genePair[,3])
ataris.gene.column = as.numeric(unlist(strsplit(genePair[,3], split=",")))

# Loop to perform wilcox test on each gene pair
# Variables to store for loop
pval.store = numeric()
mean.zero.store = numeric()
mean.one.store = numeric()
sh.gene.store = character()
solution.store = character()
mol.gene.store = character()
count.one.store = numeric()
count.zero.store = numeric()
dtype.store = character()

for (i in 1:nrow(genePair)){
	
	# Select Hoffman gene
	genePair.ataris = genePair[i,as.numeric(genePair[i,3])]
	
	# Print comparison
	cat(paste("Compare: ", genePair[i,1], " - ",  genePair[i,2], "\n", sep=""))
				
	# Subset ATARiS by Hoffman gene
	ataris.loop = ataris[ataris$Description == genePair.ataris,]
	
	# Identify molecular comparison column: can be either 1 or 2
	mol.gene.column = setdiff(c(1,2), as.numeric(genePair[i,3]))
	
	# Test whether gene is found in molecular data after parsing
	if (length((which(rownames(mol.mut.dat) == genePair[i,mol.gene.column]))) > 0){ # Check whether gene can be found
		mol.row = which(rownames(mol.mut.dat) == genePair[i,mol.gene.column])
		mol.row = mol.mut.dat[mol.row,, drop=FALSE]
		test.mat = t(ataris.loop)[-1,]
		
		# Test if more than a single ATARiS solution and manipulate test.mat to numeric
		if (class(test.mat) == 'matrix'){
			test.mat = apply(test.mat, 2, as.numeric)
			rownames(test.mat) = colnames(ataris.loop)[-1]
		} else {
			test.mat = as.numeric(test.mat)
		}
		
		# Generate test dataframe
		test.mat = data.frame(t(mol.row), test.mat)
		colnames(test.mat)[-1] = rownames(ataris.loop)
		
		# Evaluate and store over all ATARiS solutions for a particular gene
		for (k in 2:ncol(test.mat)){
			test.mat2 = test.mat[,c(1,k)]
			zero = test.mat2[test.mat2[,1] == 0,]
			one = test.mat2[test.mat2[,1] == 1,]
			pval.store = c(pval.store, wilcox.test(zero[,2], one[,2], alternative = "greater")$p.value) # 0 is less than 1
			mean.zero.store = c(mean.zero.store, round(mean(zero[,2]), 3))
			mean.one.store = c(mean.one.store, round(mean(one[,2]), 3))
			count.zero.store = c(count.zero.store, nrow(zero))
			count.one.store = c(count.one.store, nrow(one))
			
			sh.gene.store = c(sh.gene.store, ataris.loop[1,"Description"])
			solution.store = c(solution.store, colnames(test.mat2)[2])
			mol.gene.store = c(mol.gene.store, colnames(test.mat2)[1])
			dtype.store = c(dtype.store, genePair[i,4])
		}
	} else {
		pval.store = c(pval.store, NA)
		mean.zero.store = c(mean.zero.store, NA)
		mean.one.store = c(mean.one.store, NA)
		sh.gene.store = c(sh.gene.store, ataris.loop[1,"Description"])
		solution.store = c(solution.store, NA)
		mol.gene.store = c(mol.gene.store, genePair[i,mol.gene.column])
		count.zero.store = c(count.zero.store, NA)
		count.one.store = c(count.one.store, NA)
		dtype.store = c(dtype.store, genePair[i,4])
	}
}

# Build output data.frame for mutation
output.df.exp = data.frame(shRNA_gene = sh.gene.store, ATARiS_solution = solution.store, molecular_gene = mol.gene.store, molecular_type = dtype.store, 
	wilcox_test = pval.store, mean_one = mean.one.store, mean_zero = mean.zero.store, n_one = count.one.store, n_zero = count.zero.store, algorithm = rep('BEEM', length(solution.store)))

# Combine outputs
output.df = rbind(output.df.mut, output.df.exp)
output.df= output.df[order(output.df$wilcox_test, decreasing = F),]
	

# Plot 20 most significant pairs - 10 mut; 10 exp
plot.output = output.df[output.df$molecular_type == 'expression',]

pdf('BEEM_both_top_ten.pdf', width=11, height=8.5)
par(mfrow=c(2,5))
for (i in 1:10){
	plot.pair = c(as.character(plot.output[i,2]),as.character(plot.output[i,3]))
	ataris.plot = ataris[plot.pair[1],] # Extract ataris
	ataris.plot = ataris.plot[-1]
	mol.exp.plot = mol.exp.dat[plot.pair[2],]
	plot.df = data.frame(t(ataris.plot), mol.exp.plot)
	stripchart(plot.df[,1] ~ plot.df[,2],vertical=TRUE, pch=19,axes=F, method="jitter", ylab='')
	boxplot(plot.df[,1] ~ plot.df[,2],
		xlab = paste(plot.pair[2],' p-value = ', round(plot.output[i,5], 4),'\n dtype =', plot.output[i,4],sep=''),
		ylab = plot.pair[1],
		add=T,at=1:2,boxwex=0.25,axes=T, notch=F, outline=F)
}

plot.output = output.df[output.df$molecular_type == 'mutation',]
par(mfrow=c(2,5))
for (i in 1:10){
	plot.pair = c(as.character(plot.output[i,2]),as.character(plot.output[i,3]))
	ataris.plot = ataris[plot.pair[1],] # Extract ataris
	ataris.plot = ataris.plot[-1]
	mol.mut.plot = mol.mut.dat[plot.pair[2],]
	plot.df = data.frame(t(ataris.plot), mol.mut.plot)
	stripchart(plot.df[,1] ~ plot.df[,2],vertical=TRUE, pch=19,axes=F, method="jitter", ylab='')
	boxplot(plot.df[,1] ~ plot.df[,2],
		xlab = paste(plot.pair[2],' p-value = ', round(plot.output[i,5], 4),'\n dtype =', plot.output[i,4],sep=''),
		ylab = plot.pair[1],
		add=T,at=1:2,boxwex=0.25,axes=T, notch=F, outline=F)
}
dev.off()	

# Write out data.frame for BIGEE
write.table(output.df, paste("Hoffman_BEEM_both", format(Sys.time(), "%Y-%m-%d"), "txt", sep = "."), 
	na="", col.name=NA,row.names=TRUE,quote=FALSE,sep="\t")


###################################################################

# Generate SMARCA1 (exp) and SMARCA4 (ataris plot) from BIGEE either
plot.pair = c('SMARCA4_2_00000000100000101', 'SMARCA1')
ataris.plot = ataris[plot.pair[1],] # Extract ataris
ataris.plot = ataris.plot[-1]
mol.exp.plot = mol.exp.dat[plot.pair[2],]
plot.df = data.frame(t(ataris.plot), mol.exp.plot)
write.table(plot.df, 'SMARCA1_SMARCA4_BIGEE_either.txt', col.name=NA, row.names=TRUE, quote = FALSE, sep='\t')


zero = plot.df[plot.df[,2] == 0,]
one = plot.df[plot.df[,2] == 1,]
wilcox.test(zero[,2], one[,2], alternative = "less") # 0 is less than 1

pdf('SMARCA1_SMARCA4_BIGEE_either.pdf', width=8.5, height=11)
#stripchart(plot.df[,1] ~ plot.df[,2],vertical=TRUE, pch=19,axes=F, method="jitter", ylab='')
boxplot(plot.df[,1] ~ plot.df[,2], notch=TRUE,
	xlab = plot.pair[2], ylab = plot.pair[1],
	add=T,at=1:2,boxwex=0.25,axes=T, notch=F, outline=F)
	
boxplot(plot.df[,1] ~ plot.df[,2], notch=TRUE,
xlab = plot.pair[2], ylab = plot.pair[1])
dev.off()

#######################################################################

# Make Figures for Mark's request


#####################
# A. Load dependencies
#####################

# Working directory
setwd('/gpfs/users/krxw569/mark_sl/')

# Load libraries

# Load functions


#####################
# Analysis of BIGEE - Either Expression Data
#####################

#####################
# 1. Load necessary data
#####################

# Hoffman ATARiS
ataris = read.table("/gpfs/projects/ProcessedDataHub/Cell_Line/RNAi/external/hoffman_epigenome/ataris_solutions/smarca_sl_screen_hoffman_2014.rnai.Gs.gct",
	header=TRUE, skip = 2, row.names = 1, stringsAsFactors = FALSE, as.is = TRUE, check.names = FALSE, sep="\t")
colnames(ataris)[42] = "NCIH1299"
colnames(ataris)[43] = "NCIH838"

# BIGEE Comparison matrix
file.name = "/gpfs/users/krxw569/mark_sl/data/bigee_expression_hoffman_either.sl"
genePair = read.table(file.name, header=TRUE, skip = 1, stringsAsFactors = FALSE, as.is = TRUE, check.names = FALSE, sep="\t")

# BIGEE Molecular Data
load("/gpfs/users/krxw569/mark_sl/data/BIGEE_DISCREET.RData") # gene x sample
mol.exp.dat = data2_2
rm(data2_2)

# Load image pair values
file.name = "/gpfs/users/krxw569/mark_sl/data/bigee_generate_boxplots.txt"
pairs = read.table(file.name, header=TRUE, skip = 0, stringsAsFactors = FALSE, as.is = TRUE, check.names = FALSE, sep="\t")


####################
# 2. Subset ATARiS and binary data by overlap / Evaluate and remove genes without the minimum number of alterations (3)
####################

# Subset expression and ataris data
cell.overlap = c("Description", colnames(mol.exp.dat))
cell.overlap = intersect(colnames(ataris), cell.overlap)
ataris = ataris[as.character(cell.overlap)]
mol.exp.dat = mol.exp.dat[,cell.overlap[-1], drop=FALSE]

# Evaluate and remove genes without the minimum number of alterations (3)
rs = rowSums(mol.exp.dat)
rs = rs > 2 & rs < (ncol(mol.exp.dat) - 2)
mol.exp.dat = mol.exp.dat[rs,,drop=FALSE]
cat(paste('# evaluatable genes: ',nrow(mol.exp.dat), '\n',sep=""))

###################
# 3. Generate boxplots based on loop
###################

pdf('MARK_PAIRS_BIGEE_either.pdf', width=11, height=8.5)
par(mfrow=c(2,5))
for (i in 1:nrow(pairs)){

	plot.pair = c(pairs[i,1], pairs[i,2])
	ataris.plot = ataris[plot.pair[1],] # Extract ataris
	ataris.plot = ataris.plot[-1]
	mol.exp.plot = mol.exp.dat[plot.pair[2],]
	plot.df = data.frame(t(ataris.plot), mol.exp.plot)
	colnames(plot.df) = plot.pair
	
	# Generate images
	stripchart(plot.df[,1] ~ plot.df[,2],vertical=TRUE, pch=19,axes=F, method="jitter", ylab='')
	boxplot(plot.df[,1] ~ plot.df[,2], notch=F,
		xlab = paste(plot.pair[2],' p-value = ', round(pairs[i,3], 4),'\n dtype =', pairs[i,5],sep=''),
		ylab = plot.pair[1],
		add=T,at=1:2,boxwex=0.25,axes=T, outline=F)
	
}
dev.off()
