# Supplementary material for: Multi-omic measurement of mutually exclusive loss-of-function enriches for candidate synthetic lethal gene pairs
Source: BMC Genomics. 2016 Jan 19;17:65. doi: 10.1186/s12864-016-2375-1 (PMC4717622; doi:10.1186/s12864-016-2375-1)
Supplement: Additional file 3: Table S1. — Output from the CCLE genomic workflow (BEEM) and mapping to genes from the Hoffman epigenetic screen, the Costanzo yeast screen and known tumour suppressor genes. Table S2. Output from the CCLE expression (BiGEE) workflow and mapping to genes from the Hoffman epigenetic screen, the Costanzo yeast screen and known tumour suppressor genes. Table S3. Output from the copy genomic (BEEM) workflow and mapping to genes from the Hoffman epigenetic screen, the Costanzo yeast screen and known tumour suppressor genes. Table S4. Epigenetic Analysis: Genomic workflow (BEEM). Table S5. Epigenetic Analysis: Expression workflow (BiGEE). Table S6. Output from the gene expression workflow (BiGEE) mapped to genes from the Lu et al. publication. Table S7. Output from the gene expression workflow (BEEM) mapped to genes from the Lu et al. publication. Table S8. Output from the LUAD Genomic (BEEM) workflow and mapping to genes from the Hoffman epigenetic screen, the Costanzo yeast screen and known tumour suppressor genes. Table S9. Output from the LUAD expression (BiGEE) workflow and mapping to genes from the Hoffman epigenetic screen, the Costanzo yeast screen and known tumour suppressor genes. Table S10. Simulation results for the likelihood method (p value), Kurtosis method (p value), bimodal index (1.1–1.5) and BIG (BiSEp) (p value). (XLSX 8250 kb) [file 12864_2016_2375_MOESM3_ESM.xlsx]

## Sheet: S1 - CCLE_Genomic_Output
Table S1: Output from the genomic workflow (BEEM) and mapping to genes from the Hoffman epigenetic screen, the Costanzo yeast screen and known tumour suppressor genes
Dataset:	CCLE Expression / Sanger Mutation (442 cell lines)
Algorithm:	BEEM		T
Analysis Type	Expression Gene	Mutation Gene	Gene of Interest (Hoffman, TS, Costanzo)	LowerExpressionMutationCount	HighExpressionMutationCount	Fishers P Value	FDR	Percentage of lower samples mutated	Percenage of high samples mutated	Size of low expression population	Size of high expression population	Enrichment Status	Redundant GO ID's	Redundant GO Terms	MolecularFunctionScore	BiologicalProcessScore	CellularComponentScore
Hoffman Either	CHCHD10	TP53	Mutation	6	330	0.000105625	0.0503173	33.3333	77.8302	18	424	HighEnriched	GO:0005739	mitochondrion	0.477	0.147	1
Tumour Suppressor Either	CHCHD10	TP53	Mutation	6	330	0.000105625	0.0503173	33.3333	77.8302	18	424	HighEnriched	GO:0005739	mitochondrion	0.477	0.147	1
Hoffman Either	STAP2	TP53	Mutation	69	266	0.000108136	0.0503173	61.6071	80.6061	112	330	HighEnriched	GO:0005737 / GO:0005515	cytoplasm / protein binding	1	No Score	No Score
Tumour Suppressor Either	STAP2	TP53	Mutation	69	266	0.000108136	0.0503173	61.6071	80.6061	112	330	HighEnriched	GO:0005737 / GO:0005515	cytoplasm / protein binding	1	No Score	No Score
Hoffman Either	PRTFDC1	KRAS	Mutation	6	71	0.000108577	0.0503173	5.66038	21.131	106	336	HighEnriched	No Redundancy	No Redundancy	0.515	No Score	0.356
Hoffman Either	S100A16	KRAS	Mutation	6	71	0.000113393	0.0503173	5.71429	21.0682	105	337	HighEnriched	GO:0005886	plasma membrane	0.478	No Score	1
Hoffman Either	ELF3	TP53	Mutation	127	209	0.000119358	0.0503173	66.8421	82.9365	190	252	HighEnriched	GO:0005737 / GO:0007275 / GO:0045892 / GO:0005634 / GO:0045893 / GO:0045893 / GO:0045944 / GO:0045944 / GO:0045944 / GO:0005515 / GO:0003700	cytoplasm / multicellular organismal development / negative regulation of transcription, DNA-templated / nucleus / positive regulation of transcription, DNA-templated / positive regulation of transcription, DNA-templated / positive regulation of transcription from RNA polymerase II promoter / positive regulation of transcription from RNA polymerase II promoter / positive regulation of transcripti…	0.639	0.365	1
Tumour Suppressor Either	ELF3	TP53	Mutation	127	209	0.000119358	0.0503173	66.8421	82.9365	190	252	HighEnriched	GO:0005737 / GO:0007275 / GO:0045892 / GO:0005634 / GO:0045893 / GO:0045893 / GO:0045944 / GO:0045944 / GO:0045944 / GO:0005515 / GO:0003700	cytoplasm / multicellular organismal development / negative regulation of transcription, DNA-templated / nucleus / positive regulation of transcription, DNA-templated / positive regulation of transcription, DNA-templated / positive regulation of transcription from RNA polymerase II promoter / positive regulation of transcription from RNA polymerase II promoter / positive regulation of transcripti…	0.639	0.365	1
Tumour Suppressor Either	CDH1	TACC2	Expression	12	42	0.00012194	0.0503173	5.82524	17.7966	206	236	HighEnriched	GO:0005737 / GO:0005794 / GO:0019904	cytoplasm / Golgi apparatus / protein domain specific binding	0.602	No Score	0.481
Hoffman Either	CDCP1	TP53	Mutation	80	255	0.000124588	0.0503173	62.9921	80.9524	127	315	HighEnriched	No Redundancy	No Redundancy	No Score	No Score	No Score
Tumour Suppressor Either	CDCP1	TP53	Mutation	80	255	0.000124588	0.0503173	62.9921	80.9524	127	315	HighEnriched	No Redundancy	No Redundancy	No Score	No Score	No Score
Hoffman Either	SLC27A2	KRAS	Mutation	19	58	0.000130725	0.0503173	9.64467	23.6735	197	245	HighEnriched	GO:0005739	mitochondrion	0.467	0.243	0.276
Hoffman Either	PHLDA2	KRAS	Mutation	0	77	0.000131275	0.0503173	0	19.4444	46	396	HighEnriched	No Redundancy	No Redundancy	No Score	0.298	No Score
Tumour Suppressor Either	KIRREL	PTEN	Mutation	32	25	0.000131617	0.0503173	9.35673	25	342	100	HighEnriched	GO:0001933 / GO:0005886 / GO:0005886 / GO:0005515	negative regulation of protein phosphorylation / plasma membrane / plasma membrane / protein binding	0.443	No Score	0.629
Hoffman Either	OCLN	KRAS	Mutation	14	63	0.000140451	0.0503173	8.53659	22.6619	164	278	HighEnriched	GO:0005886 / GO:0005886 / GO:0005515	plasma membrane / plasma membrane / protein binding	1	0.204	1
Hoffman Either	CDS1	TP53	Mutation	106	229	0.000140789	0.0503173	65.4321	81.7857	162	280	HighEnriched	GO:0005783	endoplasmic reticulum	0.097	0.355	0.511
Tumour Suppressor Either	CDS1	TP53	Mutation	106	229	0.000140789	0.0503173	65.4321	81.7857	162	280	HighEnriched	GO:0005783	endoplasmic reticulum	0.097	0.355	0.511
Hoffman Either	MGST1	TP53	Mutation	53	283	0.000141034	0.0503173	59.5506	80.17	89	353	HighEnriched	GO:0005783 / GO:0005739 / GO:0005634 / GO:0005515	endoplasmic reticulum / mitochondrion / nucleus / protein binding	0.565	0.259	0.554
Tumour Suppressor Either	MGST1	TP53	Mutation	53	283	0.000141034	0.0503173	59.5506	80.17	89	353	HighEnriched	GO:0005783 / GO:0005739 / GO:0005634 / GO:0005515	endoplasmic reticulum / mitochondrion / nucleus / protein binding	0.565	0.259	0.554
Hoffman Either	PTPRK	TP53	Mutation	5	331	0.000141223	0.0503173	31.25	77.6995	16	426	HighEnriched	GO:0034644 / GO:0008285 / GO:0045892 / GO:0005515 / GO:0019901 / GO:0007179	cellular response to UV / negative regulation of cell proliferation / negative regulation of transcription, DNA-templated / protein binding / protein kinase binding / transforming growth factor beta receptor signaling pathway	0.604	0.539	0.303
Tumour Suppressor Both	PTPRK	TP53	Both	5	331	0.000141223	0.0503173	31.25	77.6995	16	426	HighEnriched	GO:0034644 / GO:0008285 / GO:0045892 / GO:0005515 / GO:0019901 / GO:0007179	cellular response to UV / negative regulation of cell proliferation / negative regulation of transcription, DNA-templated / protein binding / protein kinase binding / transforming growth factor beta receptor signaling pathway	0.604	0.539	0.303
Hoffman Either	CRB3	TP53	Mutation	141	194	0.000142864	0.0503173	67.4641	83.2618	209	233	HighEnriched	GO:0043234	protein complex	0.489	0.233	0.28
Tumour Suppressor Either	CRB3	TP53	Mutation	141	194	0.000142864	0.0503173	67.4641	83.2618	209	233	HighEnriched	GO:0043234	protein complex	0.489	0.233	0.28
Hoffman Either	TES	KRAS	Mutation	1	76	0.000143706	0.0503173	1.69492	19.8433	59	383	HighEnriched	No Redundancy	No Redundancy	0.309	0.38	0.189
Tumour Suppressor Either	TES	KRAS	Expression	1	76	0.000143706	0.0503173	1.69492	19.8433	59	383	HighEnriched	No Redundancy	No Redundancy	0.309	0.38	0.189
Hoffman Either	PRRG2	TP53	Mutation	157	178	0.000144151	0.0503173	68.2609	83.9623	230	212	HighEnriched	No Redundancy	No Redundancy	No Score	No Score	0.284
Tumour Suppressor Either	PRRG2	TP53	Mutation	157	178	0.000144151	0.0503173	68.2609	83.9623	230	212	HighEnriched	No Redundancy	No Redundancy	No Score	No Score	0.284
Tumour Suppressor Either	NAPRT1	PEG3	Mutation	6	60	0.000152587	0.0503173	5	18.6335	120	322	HighEnriched	No Redundancy	No Redundancy	0.126	0.183	No Score
Tumour Suppressor Either	PRRG2	FAT4	Mutation	35	65	0.000156239	0.0503173	15.2174	30.6604	230	212	HighEnriched	GO:0005509	calcium ion binding	No Score	No Score	No Score
Hoffman Either	DSP	TP53	Mutation	67	269	0.000156771	0.0503173	62.037	80.5389	108	334	HighEnriched	GO:0006915 / GO:0005739 / GO:0005515	apoptotic process / mitochondrion / protein binding	0.635	0.363	0.445
Tumour Suppressor Either	DSP	TP53	Mutation	67	269	0.000156771	0.0503173	62.037	80.5389	108	334	HighEnriched	GO:0006915 / GO:0005739 / GO:0005515	apoptotic process / mitochondrion / protein binding	0.635	0.363	0.445
Hoffman Either	HOOK1	TP53	Mutation	87	249	0.000160274	0.0503173	63.9706	81.3725	136	306	HighEnriched	GO:0042802 / GO:0007275 / GO:0005515	identical protein binding / multicellular organismal development / protein binding	0.617	0.162	0.432
Tumour Suppressor Either	HOOK1	TP53	Mutation	87	249	0.000160274	0.0503173	63.9706	81.3725	136	306	HighEnriched	GO:0042802 / GO:0007275 / GO:0005515	identical protein binding / multicellular organismal development / protein binding	0.617	0.162	0.432
Hoffman Either	MYD88	TP53	Mutation	8	328	0.00016153	0.0503173	38.0952	77.9097	21	421	HighEnriched	GO:0005829 / GO:0005829 / GO:0042802 / GO:0043066 / GO:0043066 / GO:0005515	cytosol / cytosol / identical protein binding / negative regulation of apoptotic process / negative regulation of apoptotic process / protein binding	0.616	0.407	0.535
Tumour Suppressor Either	MYD88	TP53	Mutation	8	328	0.00016153	0.0503173	38.0952	77.9097	21	421	HighEnriched	GO:0005829 / GO:0005829 / GO:0042802 / GO:0043066 / GO:0043066 / GO:0005515	cytosol / cytosol / identical protein binding / negative regulation of apoptotic process / negative regulation of apoptotic process / protein binding	0.616	0.407	0.535
Hoffman Either	STXBP2	TP53	Mutation	49	287	0.000164933	0.0503173	59.0361	79.9443	83	359	HighEnriched	GO:0005829 / GO:0005829 / GO:0005515	cytosol / cytosol / protein binding	0.595	0.131	0.53
Tumour Suppressor Either	STXBP2	TP53	Mutation	49	287	0.000164933	0.0503173	59.0361	79.9443	83	359	HighEnriched	GO:0005829 / GO:0005829 / GO:0005515	cytosol / cytosol / protein binding	0.595	0.131	0.53
Hoffman Either	CSRP1	TP53	Mutation	2	252	0.00016535	0.0503173	11.7647	59.2941	17	425	HighEnriched	GO:0005634 / GO:0008270	nucleus / zinc ion binding	0.659	No Score	0.266
Tumour Suppressor Either	CSRP1	TP53	Mutation	2	252	0.00016535	0.0503173	11.7647	59.2941	17	425	HighEnriched	GO:0005634 / GO:0008270	nucleus / zinc ion binding	0.659	No Score	0.266
Tumour Suppressor Either	KLF4	SPTAN1	Expression	31	10	0.000166659	0.0503173	7.54258	32.2581	411	31	HighEnriched	GO:0005515	protein binding	0.408	0.188	0.509
Hoffman Either	LSR	TP53	Mutation	88	248	0.00016971	0.0503173	64.2336	81.3115	137	305	HighEnriched	No Redundancy	No Redundancy	No Score	0.156	0.267
Tumour Suppressor Either	LSR	TP53	Mutation	88	248	0.00016971	0.0503173	64.2336	81.3115	137	305	HighEnriched	No Redundancy	No Redundancy	No Score	0.156	0.267
Hoffman Either	EPPK1	TP53	Mutation	100	235	0.000172069	0.0503173	64.9351	81.5972	154	288	HighEnriched	GO:0005737	cytoplasm	0.659	0.477	No Score
Tumour Suppressor Either	EPPK1	TP53	Mutation	100	235	0.000172069	0.0503173	64.9351	81.5972	154	288	HighEnriched	GO:0005737	cytoplasm	0.659	0.477	No Score
Hoffman Either	MAPK13	KRAS	Mutation	16	61	0.000176423	0.0503173	9.14286	22.8464	175	267	HighEnriched	GO:0000165 / GO:0048011 / GO:0005515 / GO:0007265	MAPK cascade / neurotrophin TRK receptor signaling pathway / protein binding / Ras protein signal transduction	0.61	0.625	0.356
Tumour Suppressor Either	SFN	WNK1	Expression	5	38	0.000184532	0.0503173	3.04878	13.6691	164	278	HighEnriched	GO:0005737 / GO:0005515	cytoplasm / protein binding	0.465	0.493	1
Hoffman Either	TNNT1	SMARCA4	Mutation	9	56	0.000188482	0.0503173	6.12245	18.9831	147	295	HighEnriched	No Redundancy	No Redundancy	0.69	0.129	0.406
Tumour Suppressor Either	TNNT1	SMARCA4	Mutation	9	56	0.000188482	0.0503173	6.12245	18.9831	147	295	HighEnriched	No Redundancy	No Redundancy	0.69	0.129	0.406
Tumour Suppressor Either	TES	MUC16	Expression	21	237	0.000191043	0.0503173	35.5932	61.8799	59	383	HighEnriched	No Redundancy	No Redundancy	0.328	0.301	0.239
Hoffman Either	LDLRAP1	TP53	Mutation	12	242	0.000192179	0.0503173	29.2683	60.3491	41	401	HighEnriched	GO:0005829 / GO:0005829 / GO:0005515	cytosol / cytosol / protein binding	0.588	0.305	0.518
Tumour Suppressor Either	LDLRAP1	TP53	Mutation	12	242	0.000192179	0.0503173	29.2683	60.3491	41	401	HighEnriched	GO:0005829 / GO:0005829 / GO:0005515	cytosol / cytosol / protein binding	0.588	0.305	0.518
Tumour Suppressor Either	KLF4	SORCS1	Expression	39	11	0.000196392	0.0503173	9.48905	35.4839	411	31	HighEnriched	GO:0005515	protein binding	0.394	0.401	0.166
Hoffman Either	MID2	TP53	Mutation	28	308	0.000200182	0.0503173	53.8462	78.9744	52	390	HighEnriched	GO:0005737 / GO:0046982 / GO:0008270	cytoplasm / protein heterodimerization activity / zinc ion binding	0.529	0.353	0.433
Tumour Suppressor Either	MID2	TP53	Mutation	28	308	0.000200182	0.0503173	53.8462	78.9744	52	390	HighEnriched	GO:0005737 / GO:0046982 / GO:0008270	cytoplasm / protein heterodimerization activity / zinc ion binding	0.529	0.353	0.433
Hoffman Either	SQRDL	KRAS	Mutation	5	72	0.000200833	0.0503173	5.20833	20.8092	96	346	HighEnriched	No Redundancy	No Redundancy	0.158	0.228	0.285
Tumour Suppressor Either	CNTNAP1	PTEN	Mutation	40	17	0.00021026	0.0503173	10.3896	29.8246	385	57	HighEnriched	GO:0005515	protein binding	0.464	0.411	0.454
Hoffman Either	MICB	PBRM1	Mutation	0	42	0.000212779	0.0503173	0	11.6343	81	361	HighEnriched	No Redundancy	No Redundancy	0.64	0.166	0.22
Tumour Suppressor Either	MICB	PBRM1	Mutation	0	42	0.000212779	0.0503173	0	11.6343	81	361	HighEnriched	No Redundancy	No Redundancy	0.64	0.166	0.22
Tumour Suppressor Either	SFN	CDH10	Expression	9	49	0.00021419	0.0503173	5.4878	17.6259	164	278	HighEnriched	No Redundancy	No Redundancy	No Score	0.291	0.425
Hoffman Either	PRTFDC1	TP53	Mutation	34	178	0.000215273	0.0503173	32.0755	52.9762	106	336	HighEnriched	GO:0005829 / GO:0005829	cytosol / cytosol	0.427	No Score	1
Tumour Suppressor Either	PRTFDC1	TP53	Mutation	34	178	0.000215273	0.0503173	32.0755	52.9762	106	336	HighEnriched	GO:0005829 / GO:0005829	cytosol / cytosol	0.427	No Score	1
Tumour Suppressor Either	FAM83H	FAT4	Mutation	8	95	0.000222182	0.0503173	9.09091	26.8362	88	354	HighEnriched	No Redundancy	No Redundancy	No Score	No Score	No Score
Hoffman Either	CHMP4C	TP53	Mutation	40	196	0.000226797	0.0503173	37.7358	58.3333	106	336	HighEnriched	GO:0005829 / GO:0005829 / GO:0005515 / GO:0016032	cytosol / cytosol / protein binding / viral process	1	0.162	0.457
Tumour Suppressor Either	CHMP4C	TP53	Mutation	40	196	0.000226797	0.0503173	37.7358	58.3333	106	336	HighEnriched	GO:0005829 / GO:0005829 / GO:0005515 / GO:0016032	cytosol / cytosol / protein binding / viral process	1	0.162	0.457
Hoffman Either	EXPH5	TP53	Mutation	110	151	0.000230122	0.0503173	50.2283	67.713	219	223	HighEnriched	No Redundancy	No Redundancy	0.585	0.22	0.824
Tumour Suppressor Either	EXPH5	TP53	Mutation	110	151	0.000230122	0.0503173	50.2283	67.713	219	223	HighEnriched	No Redundancy	No Redundancy	0.585	0.22	0.824
Hoffman Either	NPC2	TP53	Mutation	1	253	0.000230375	0.0503173	7.69231	58.9744	13	429	HighEnriched	GO:0005783 / GO:0019899 / GO:0005515	endoplasmic reticulum / enzyme binding / protein binding	0.635	0.241	0.745
Tumour Suppressor Either	NPC2	TP53	Mutation	1	253	0.000230375	0.0503173	7.69231	58.9744	13	429	HighEnriched	GO:0005783 / GO:0019899 / GO:0005515	endoplasmic reticulum / enzyme binding / protein binding	0.635	0.241	0.745
Hoffman Either	PRSS16	KRAS	Mutation	11	66	0.000237355	0.0503173	7.91367	21.7822	139	303	HighEnriched	No Redundancy	No Redundancy	0.145	0.266	0.257
Tumour Suppressor Either	PLAGL1	HYDIN	Expression	12	49	0.000237825	0.0503173	6.66667	18.7023	180	262	HighEnriched	No Redundancy	No Redundancy	No Score	No Score	No Score
Tumour Suppressor Either	KLF4	RTTN	Expression	40	11	0.000238967	0.0503173	9.73236	35.4839	411	31	HighEnriched	No Redundancy	No Redundancy	No Score	No Score	0.425
Tumour Suppressor Either	VCL	MKI67	Expression	1	79	0.000239335	0.0503173	1.88679	20.3085	53	389	HighEnriched	GO:0005515	protein binding	0.752	0.43	0.285
Tumour Suppressor Either	MTAP	DSCAML1	Expression	1	59	0.000242984	0.0503173	1.38889	15.9459	72	370	HighEnriched	No Redundancy	No Redundancy	0.094	0.189	0.427
Hoffman Either	KLF4	NCOR2	Mutation	48	12	0.000243759	0.0503173	11.6788	38.7097	411	31	HighEnriched	GO:0000122 / GO:0000122 / GO:0000122 / GO:0005634 / GO:0005634 / GO:0005515	negative regulation of transcription from RNA polymerase II promoter / negative regulation of transcription from RNA polymerase II promoter / negative regulation of transcription from RNA polymerase II promoter / nucleus / nucleus / protein binding	0.529	0.496	0.755
Tumour Suppressor Either	KLF4	NCOR2	Expression	48	12	0.000243759	0.0503173	11.6788	38.7097	411	31	HighEnriched	GO:0000122 / GO:0000122 / GO:0000122 / GO:0005634 / GO:0005634 / GO:0005515	negative regulation of transcription from RNA polymerase II promoter / negative regulation of transcription from RNA polymerase II promoter / negative regulation of transcription from RNA polymerase II promoter / nucleus / nucleus / protein binding	0.529	0.496	0.755
Hoffman Either	MDK	TP53	Mutation	10	202	0.000244224	0.0503173	22.2222	50.8816	45	397	HighEnriched	GO:0030154 / GO:0007219 / GO:0045893 / GO:0045893	cell differentiation / Notch signaling pathway / positive regulation of transcription, DNA-templated / positive regulation of transcription, DNA-templated	0.422	0.414	0.34
Tumour Suppressor Either	MDK	TP53	Mutation	10	202	0.000244224	0.0503173	22.2222	50.8816	45	397	HighEnriched	GO:0030154 / GO:0007219 / GO:0045893 / GO:0045893	cell differentiation / Notch signaling pathway / positive regulation of transcription, DNA-templated / positive regulation of transcription, DNA-templated	0.422	0.414	0.34
Hoffman Either	HENMT1	KRAS	Mutation	15	62	0.000254321	0.0503173	8.98204	22.5455	167	275	HighEnriched	No Redundancy	No Redundancy	0.15	0.114	0.226
Tumour Suppressor Either	BOK	BRCA2	Mutation	0	55	0.000255267	0.0503173	0	14.5119	63	379	HighEnriched	GO:0007420 / GO:0005737 / GO:0005634 / GO:0005515	brain development / cytoplasm / nucleus / protein binding	0.568	0.286	0.686
Hoffman Either	MTAP	TP53	Mutation	42	294	0.000255594	0.0503173	58.3333	79.4595	72	370	HighEnriched	GO:0005737 / GO:0005829 / GO:0005829 / GO:0005634	cytoplasm / cytosol / cytosol / nucleus	0.158	0.234	0.523
Tumour Suppressor Both	MTAP	TP53	Both	42	294	0.000255594	0.0503173	58.3333	79.4595	72	370	HighEnriched	GO:0005737 / GO:0005829 / GO:0005829 / GO:0005634	cytoplasm / cytosol / cytosol / nucleus	0.158	0.234	0.523
Hoffman Either	ZNF165	TP53	Mutation	43	211	0.000266917	0.0503173	41.7476	62.2419	103	339	HighEnriched	GO:0003677 / GO:0005634 / GO:0005515 / GO:0003700	DNA binding / nucleus / protein binding / sequence-specific DNA binding transcription factor activity	1	No Score	No Score
Tumour Suppressor Either	ZNF165	TP53	Mutation	43	211	0.000266917	0.0503173	41.7476	62.2419	103	339	HighEnriched	GO:0003677 / GO:0005634 / GO:0005515 / GO:0003700	DNA binding / nucleus / protein binding / sequence-specific DNA binding transcription factor activity	1	No Score	No Score
Hoffman Either	PLEKHA7	TP53	Mutation	60	275	0.000267605	0.0503173	61.2245	79.9419	98	344	HighEnriched	GO:0005737	cytoplasm	0.815	0.185	0.417
Tumour Suppressor Either	PLEKHA7	TP53	Mutation	60	275	0.000267605	0.0503173	61.2245	79.9419	98	344	HighEnriched	GO:0005737	cytoplasm	0.815	0.185	0.417
Hoffman Either	MAL2	TP53	Mutation	117	218	0.000267858	0.0503173	66.4773	81.9549	176	266	HighEnriched	GO:0005515	protein binding	1	No Score	0.184
Tumour Suppressor Either	MAL2	TP53	Mutation	117	218	0.000267858	0.0503173	66.4773	81.9549	176	266	HighEnriched	GO:0005515	protein binding	1	No Score	0.184
Hoffman Either	DHRS3	TP53	Mutation	62	192	0.000275624	0.0506126	44.6043	63.3663	139	303	HighEnriched	No Redundancy	No Redundancy	0.302	0.263	0.232
Tumour Suppressor Either	DHRS3	TP53	Mutation	62	192	0.000275624	0.0506126	44.6043	63.3663	139	303	HighEnriched	No Redundancy	No Redundancy	0.302	0.263	0.232
Tumour Suppressor Either	SPINT2	LRRK2	Expression	13	61	0.000289629	0.0525934	8.1761	21.5548	159	283	HighEnriched	GO:0005737	cytoplasm	0.226	0.231	0.581
Tumour Suppressor Both	MTAP	RB1	Both	2	68	0.000310365	0.0531219	2.77778	18.3784	72	370	HighEnriched	GO:0005634	nucleus	0.158	0.225	0.405
Tumour Suppressor Either	SPINT2	EPHA5	Expression	6	41	0.000318114	0.0531219	3.77358	14.4876	159	283	HighEnriched	No Redundancy	No Redundancy	0.055	0.264	0.473
Hoffman Either	LTBR	KRAS	Mutation	5	72	0.000318906	0.0531219	5.37634	20.6304	93	349	HighEnriched	GO:0005515	protein binding	0.846	0.51	No Score
Tumour Suppressor Either	KLF4	ABCA6	Expression	34	10	0.000319593	0.0531219	8.27251	32.2581	411	31	HighEnriched	No Redundancy	No Redundancy	No Score	No Score	No Score
Tumour Suppressor Either	KLF4	MYO18A	Expression	34	10	0.000319593	0.0531219	8.27251	32.2581	411	31	HighEnriched	GO:0005515	protein binding	0.426	0.231	0.611
Hoffman Either	ARHGEF16	KRAS	Mutation	8	69	0.000321651	0.0531219	6.95652	21.1009	115	327	HighEnriched	GO:0048011 / GO:0005515 / GO:0007264	neurotrophin TRK receptor signaling pathway / protein binding / small GTPase mediated signal transduction	0.7	0.561	0.356
Hoffman Either	OPLAH	KRAS	Mutation	17	60	0.000324258	0.0531219	9.60452	22.6415	177	265	HighEnriched	No Redundancy	No Redundancy	0.158	0.225	0.356
Hoffman Either	IL13RA1	TP53	Mutation	2	252	0.000334768	0.0531219	12.5	59.1549	16	426	HighEnriched	GO:0005515	protein binding	1	0.93	0.287
Tumour Suppressor Either	IL13RA1	TP53	Mutation	2	252	0.000334768	0.0531219	12.5	59.1549	16	426	HighEnriched	GO:0005515	protein binding	1	0.93	0.287
Hoffman Either	ENPP4	KRAS	Mutation	4	73	0.000340363	0.0531219	4.81928	20.3343	83	359	HighEnriched	GO:0007596 / GO:0005886	blood coagulation / plasma membrane	0.129	0.188	0.099
Hoffman Either	STXBP2	KRAS	Mutation	4	73	0.000340363	0.0531219	4.81928	20.3343	83	359	HighEnriched	GO:0005886 / GO:0005515	plasma membrane / protein binding	0.854	0.16	1
Tumour Suppressor Either	KLF4	MYH15	Expression	50	12	0.000343354	0.0531219	12.1655	38.7097	411	31	HighEnriched	No Redundancy	No Redundancy	No Score	No Score	No Score
Hoffman Either	ATP8B1	TP53	Mutation	33	221	0.000344561	0.0531219	39.759	61.5599	83	359	HighEnriched	GO:0005524 / GO:0005783 / GO:0045892 / GO:0005515	ATP binding / endoplasmic reticulum / negative regulation of transcription, DNA-templated / protein binding	0.56	0.292	0.482
Tumour Suppressor Either	ATP8B1	TP53	Mutation	33	221	0.000344561	0.0531219	39.759	61.5599	83	359	HighEnriched	GO:0005524 / GO:0005783 / GO:0045892 / GO:0005515	ATP binding / endoplasmic reticulum / negative regulation of transcription, DNA-templated / protein binding	0.56	0.292	0.482
Tumour Suppressor Either	OVOL2	PTPRD	Mutation	12	41	0.00034467	0.0531219	5.91133	17.1548	203	239	HighEnriched	No Redundancy	No Redundancy	0.213	0.313	0.208
Hoffman Either	EHD4	TP53	Mutation	2	234	0.000347797	0.0531219	11.1111	55.1887	18	424	HighEnriched	GO:0005524 / GO:0005783 / GO:0005634 / GO:0050731 / GO:0005515	ATP binding / endoplasmic reticulum / nucleus / positive regulation of peptidyl-tyrosine phosphorylation / protein binding	0.659	0.144	0.606
Tumour Suppressor Either	EHD4	TP53	Mutation	2	234	0.000347797	0.0531219	11.1111	55.1887	18	424	HighEnriched	GO:0005524 / GO:0005783 / GO:0005634 / GO:0050731 / GO:0005515	ATP binding / endoplasmic reticulum / nucleus / positive regulation of peptidyl-tyrosine phosphorylation / protein binding	0.659	0.144	0.606
Hoffman Either	ARHGEF16	TP53	Mutation	73	263	0.00037065	0.0536147	63.4783	80.4281	115	327	HighEnriched	GO:0005829 / GO:0005829 / GO:0043065 / GO:0005515 / GO:0030971	cytosol / cytosol / positive regulation of apoptotic process / protein binding / receptor tyrosine kinase binding	0.609	0.411	1
Tumour Suppressor Either	ARHGEF16	TP53	Mutation	73	263	0.00037065	0.0536147	63.4783	80.4281	115	327	HighEnriched	GO:0005829 / GO:0005829 / GO:0043065 / GO:0005515 / GO:0030971	cytosol / cytosol / positive regulation of apoptotic process / protein binding / receptor tyrosine kinase binding	0.609	0.411	1
Hoffman Either	CYBA	TP53	Mutation	48	206	0.000381968	0.0536147	42.8571	62.4242	112	330	HighEnriched	GO:0005739 / GO:0005515 / GO:0046982	mitochondrion / protein binding / protein heterodimerization activity	0.603	0.25	0.433
Tumour Suppressor Either	CYBA	TP53	Mutation	48	206	0.000381968	0.0536147	42.8571	62.4242	112	330	HighEnriched	GO:0005739 / GO:0005515 / GO:0046982	mitochondrion / protein binding / protein heterodimerization activity	0.603	0.25	0.433
Tumour Suppressor Both	SFN	FAT4	Both	22	78	0.000382209	0.0536147	13.4146	28.0576	164	278	HighEnriched	GO:0005515	protein binding	1	No Score	No Score
Hoffman Either	FBLIM1	TP53	Mutation	67	269	0.000391338	0.0536147	62.6168	80.2985	107	335	HighEnriched	GO:0005829 / GO:0005829 / GO:0008270	cytosol / cytosol / zinc ion binding	0.69	0.247	0.527
Tumour Suppressor Either	FBLIM1	TP53	Mutation	67	269	0.000391338	0.0536147	62.6168	80.2985	107	335	HighEnriched	GO:0005829 / GO:0005829 / GO:0008270	cytosol / cytosol / zinc ion binding	0.69	0.247	0.527
Hoffman Either	HENMT1	TP53	Mutation	71	165	0.000398704	0.0536147	42.515	60	167	275	HighEnriched	No Redundancy	No Redundancy	0.11	0.152	0.545
Tumour Suppressor Either	HENMT1	TP53	Mutation	71	165	0.000398704	0.0536147	42.515	60	167	275	HighEnriched	No Redundancy	No Redundancy	0.11	0.152	0.545
Hoffman Either	ARHGAP8	TP53	Mutation	116	219	0.000406483	0.0536147	66.6667	81.7164	174	268	HighEnriched	GO:0005829 / GO:0005829 / GO:0005515	cytosol / cytosol / protein binding	0.577	0.317	1
Tumour Suppressor Either	ARHGAP8	TP53	Mutation	116	219	0.000406483	0.0536147	66.6667	81.7164	174	268	HighEnriched	GO:0005829 / GO:0005829 / GO:0005515	cytosol / cytosol / protein binding	0.577	0.317	1
Hoffman Either	TUBA4A	TP53	Mutation	37	224	0.000407982	0.0536147	42.0455	63.2768	88	354	HighEnriched	GO:0007596 / GO:0005829 / GO:0005829 / GO:0005515	blood coagulation / cytosol / cytosol / protein binding	1	0.312	0.533
Tumour Suppressor Either	TUBA4A	TP53	Mutation	37	224	0.000407982	0.0536147	42.0455	63.2768	88	354	HighEnriched	GO:0007596 / GO:0005829 / GO:0005829 / GO:0005515	blood coagulation / cytosol / cytosol / protein binding	1	0.312	0.533
Hoffman Either	TMEM54	TP53	Mutation	3	251	0.000412334	0.0536147	16.6667	59.1981	18	424	HighEnriched	No Redundancy	No Redundancy	0.477	0.477	0.477
Tumour Suppressor Either	TMEM54	TP53	Mutation	3	251	0.000412334	0.0536147	16.6667	59.1981	18	424	HighEnriched	No Redundancy	No Redundancy	0.477	0.477	0.477
Hoffman Either	ROBO3	SMARCA4	Mutation	32	33	0.000431405	0.0536147	10.5263	23.913	304	138	HighEnriched	No Redundancy	No Redundancy	No Score	0.119	0.199
Tumour Suppressor Either	ROBO3	SMARCA4	Mutation	32	33	0.000431405	0.0536147	10.5263	23.913	304	138	HighEnriched	No Redundancy	No Redundancy	No Score	0.119	0.199
Hoffman Either	MLPH	KRAS	Mutation	15	62	0.000433013	0.0536147	9.25926	22.1429	162	280	HighEnriched	No Redundancy	No Redundancy	No Score	No Score	No Score
Hoffman Either	DBNDD2	TP53	Mutation	11	243	0.000443031	0.0536147	29.7297	60	37	405	HighEnriched	GO:0005737 / GO:0005515	cytoplasm / protein binding	1	0.497	No Score
Tumour Suppressor Either	DBNDD2	TP53	Mutation	11	243	0.000443031	0.0536147	29.7297	60	37	405	HighEnriched	GO:0005737 / GO:0005515	cytoplasm / protein binding	1	0.497	No Score
Hoffman Either	TMCO4	TP53	Mutation	11	243	0.000443031	0.0536147	29.7297	60	37	405	HighEnriched	No Redundancy	No Redundancy	No Score	No Score	No Score
Tumour Suppressor Either	TMCO4	TP53	Mutation	11	243	0.000443031	0.0536147	29.7297	60	37	405	HighEnriched	No Redundancy	No Redundancy	No Score	No Score	No Score
Tumour Suppressor Either	DNAJC22	APC	Mutation	12	65	0.000447025	0.0536147	8.4507	21.6667	142	300	HighEnriched	No Redundancy	No Redundancy	No Score	No Score	No Score
Hoffman Either	CDC42EP1	TP53	Mutation	32	222	0.000448586	0.0536147	39.5062	61.4958	81	361	HighEnriched	GO:0005737 / GO:0005515	cytoplasm / protein binding	1	0.219	0.595
Tumour Suppressor Either	CDC42EP1	TP53	Mutation	32	222	0.000448586	0.0536147	39.5062	61.4958	81	361	HighEnriched	GO:0005737 / GO:0005515	cytoplasm / protein binding	1	0.219	0.595
Tumour Suppressor Either	MNX1	APC	Mutation	6	71	0.000449697	0.0536147	6.12245	20.6395	98	344	HighEnriched	GO:0005634	nucleus	No Score	0.145	No Score
Hoffman Either	MNX1	KRAS	Mutation	6	71	0.000449697	0.0536147	6.12245	20.6395	98	344	HighEnriched	No Redundancy	No Redundancy	No Score	0.25	No Score
Tumour Suppressor Both	ESRP1	PEG3	Both	19	47	0.000453128	0.0536147	8.75576	20.8889	217	225	HighEnriched	GO:0005634	nucleus	0.106	0.653	No Score
Tumour Suppressor Either	ESRP1	ZIM2	Expression	19	47	0.000453128	0.0536147	8.75576	20.8889	217	225	HighEnriched	GO:0005634	nucleus	0.142	0.671	0.218
Hoffman Either	SH3RF2	KRAS	Mutation	16	61	0.000455709	0.0536147	9.46746	22.3443	169	273	HighEnriched	GO:0005515	protein binding	0.808	0.29	No Score
Hoffman Either	PAWR	TP53	Mutation	8	328	0.000456002	0.0536147	40	77.7251	20	422	HighEnriched	GO:0006915 / GO:0005737 / GO:0019899 / GO:0008285 / GO:0000122 / GO:0000122 / GO:0000122 / GO:0005634 / GO:0043065 / GO:0005515	apoptotic process / cytoplasm / enzyme binding / negative regulation of cell proliferation / negative regulation of transcription from RNA polymerase II promoter / negative regulation of transcription from RNA polymerase II promoter / negative regulation of transcription from RNA polymerase II promoter / nucleus / positive regulation of apoptotic process / protein binding	0.63	0.45	0.699
Tumour Suppressor Both	PAWR	TP53	Both	8	328	0.000456002	0.0536147	40	77.7251	20	422	HighEnriched	GO:0006915 / GO:0005737 / GO:0019899 / GO:0008285 / GO:0000122 / GO:0000122 / GO:0000122 / GO:0005634 / GO:0043065 / GO:0005515	apoptotic process / cytoplasm / enzyme binding / negative regulation of cell proliferation / negative regulation of transcription from RNA polymerase II promoter / negative regulation of transcription from RNA polymerase II promoter / negative regulation of transcription from RNA polymerase II promoter / nucleus / positive regulation of apoptotic process / protein binding	0.63	0.45	0.699
Hoffman Either	ECHDC2	TP53	Mutation	25	211	0.000468724	0.0543288	34.2466	57.1816	73	369	HighEnriched	GO:0005739	mitochondrion	No Score	No Score	No Score
Tumour Suppressor Either	ECHDC2	TP53	Mutation	25	211	0.000468724	0.0543288	34.2466	57.1816	73	369	HighEnriched	GO:0005739	mitochondrion	No Score	No Score	No Score
Tumour Suppressor Either	SFN	ATP10A	Expression	5	35	0.000486778	0.0556323	3.04878	12.5899	164	278	HighEnriched	GO:0005515	protein binding	0.556	0.286	0.414
Tumour Suppressor Either	SFN	ERCC6	Expression	5	35	0.000486778	0.0556323	3.04878	12.5899	164	278	HighEnriched	GO:0008630 / GO:0005634 / GO:0005515	intrinsic apoptotic signaling pathway in response to DNA damage / nucleus / protein binding	0.578	0.235	0.398
Hoffman Either	DSG2	KRAS	Mutation	2	75	0.000499545	0.0566949	3.1746	19.7889	63	379	HighEnriched	GO:0005886 / GO:0005886	plasma membrane / plasma membrane	No Score	0.285	1
Tumour Suppressor Either	MTAP	TRRAP	Expression	2	b	0.000506241	0.0567764	2.77778	17.5676	72	370	HighEnriched	GO:0005634	nucleus	0.158	0.267	0.358
Hoffman Either	F11R	NCOR1	Mutation	3	38	0.000509944	0.0567764	2.29008	12.2186	131	311	HighEnriched	GO:0005515 / GO:0007179	protein binding / transforming growth factor beta receptor signaling pathway	1	0.298	0.365
Hoffman Either	CYBA	KRAS	Mutation	8	69	0.000514159	0.0567764	7.14286	20.9091	112	330	HighEnriched	GO:0045087 / GO:0005739 / GO:0005515	innate immune response / mitochondrion / protein binding	0.67	0.267	0.521
Hoffman Either	GPR39	KRAS	Mutation	8	69	0.000514159	0.0567764	7.14286	20.9091	112	330	HighEnriched	GO:0005886	plasma membrane	No Score	0.741	1
Hoffman Either	CNKSR1	KRAS	Mutation	18	59	0.000531643	0.0578758	9.94475	22.6054	181	261	HighEnriched	GO:0005886 / GO:0007265	plasma membrane / Ras protein signal transduction	0.709	0.553	1
Hoffman Either	OCIAD2	TP53	Mutation	30	305	0.000540296	0.0578758	55.5556	78.6082	54	388	HighEnriched	No Redundancy	No Redundancy	No Score	No Score	No Score
Tumour Suppressor Either	OCIAD2	TP53	Mutation	30	305	0.000540296	0.0578758	55.5556	78.6082	54	388	HighEnriched	No Redundancy	No Redundancy	No Score	No Score	No Score
Hoffman Either	CDC42EP1	KRAS	Mutation	4	73	0.000541822	0.0578758	4.93827	20.2216	81	361	HighEnriched	GO:0005886 / GO:0005515	plasma membrane / protein binding	1	0.233	1
Hoffman Either	CTSZ	KRAS	Mutation	4	73	0.000541822	0.0578758	4.93827	20.2216	81	361	HighEnriched	GO:0005886	plasma membrane	No Score	0.185	1
Hoffman Either	SFN	TP53	Mutation	109	226	0.000553018	0.0583095	66.4634	81.295	164	278	HighEnriched	GO:0006915 / GO:0005737 / GO:0005829 / GO:0005829 / GO:0097193 / GO:0008285 / GO:0005634 / GO:1900740 / GO:0005515 / GO:0019901 / GO:0001836	apoptotic process / cytoplasm / cytosol / cytosol / intrinsic apoptotic signaling pathway / negative regulation of cell proliferation / nucleus / positive regulation of protein insertion into mitochondrial membrane involved in apoptotic signaling pathway / protein binding / protein kinase binding / release of cytochrome c from mitochondria	0.577	0.475	0.539
Tumour Suppressor Both	SFN	TP53	Both	109	226	0.000553018	0.0583095	66.4634	81.295	164	278	HighEnriched	GO:0006915 / GO:0005737 / GO:0005829 / GO:0005829 / GO:0097193 / GO:0008285 / GO:0005634 / GO:1900740 / GO:0005515 / GO:0019901 / GO:0001836	apoptotic process / cytoplasm / cytosol / cytosol / intrinsic apoptotic signaling pathway / negative regulation of cell proliferation / nucleus / positive regulation of protein insertion into mitochondrial membrane involved in apoptotic signaling pathway / protein binding / protein kinase binding / release of cytochrome c from mitochondria	0.577	0.475	0.539
Hoffman Either	HTATIP2	TP53	Mutation	12	242	0.000565017	0.0588158	30.7692	60.0496	39	403	HighEnriched	GO:0006915 / GO:0030154 / GO:0005737 / GO:0043066 / GO:0043066 / GO:0005634 / GO:0005515 / GO:0016032	apoptotic process / cell differentiation / cytoplasm / negative regulation of apoptotic process / negative regulation of apoptotic process / nucleus / protein binding / viral process	0.579	0.35	0.685
Tumour Suppressor Both	HTATIP2	TP53	Both	12	242	0.000565017	0.0588158	30.7692	60.0496	39	403	HighEnriched	GO:0006915 / GO:0030154 / GO:0005737 / GO:0043066 / GO:0043066 / GO:0005634 / GO:0005515 / GO:0016032	apoptotic process / cell differentiation / cytoplasm / negative regulation of apoptotic process / negative regulation of apoptotic process / nucleus / protein binding / viral process	0.579	0.35	0.685
Hoffman Either	ZNF185	NSD1	Mutation	6	34	0.000572932	0.0592622	3.38983	12.8302	177	265	HighEnriched	GO:0008270	zinc ion binding	No Score	No Score	No Score
Tumour Suppressor Either	SFN	ABCA10	Expression	8	43	0.000599358	0.0609815	4.87805	15.4676	164	278	HighEnriched	No Redundancy	No Redundancy	No Score	No Score	No Score
Hoffman Either	DGKE	TP53	Mutation	40	296	0.000600748	0.0609815	58.8235	79.1444	68	374	HighEnriched	GO:0005524 / GO:0007596 / GO:0005737	ATP binding / blood coagulation / cytoplasm	No Score	0.25	0.49
Tumour Suppressor Either	DGKE	TP53	Mutation	40	296	0.000600748	0.0609815	58.8235	79.1444	68	374	HighEnriched	GO:0005524 / GO:0007596 / GO:0005737	ATP binding / blood coagulation / cytoplasm	No Score	0.25	0.49
Tumour Suppressor Either	CHMP4C	ATM	Mutation	7	68	0.000612485	0.0616566	6.60377	20.2381	106	336	HighEnriched	GO:0005515	protein binding	1	0.13	0.341
Tumour Suppressor Either	CDH1	PRRC2A	Expression	11	37	0.000618393	0.0616566	5.33981	15.678	206	236	HighEnriched	GO:0005737 / GO:0005515	cytoplasm / protein binding	0.784	No Score	0.312
Hoffman Either	AGPAT9	KRAS	Mutation	9	68	0.000619707	0.0616566	7.5	21.118	120	322	HighEnriched	No Redundancy	No Redundancy	0.141	0.374	0.276
Tumour Suppressor Either	CDH1	SVEP1	Expression	22	55	0.000622489	0.0616566	10.6796	23.3051	206	236	HighEnriched	GO:0005509 / GO:0005737 / GO:0005576	calcium ion binding / cytoplasm / extracellular region	No Score	No Score	No Score
Costanzo	ELOVL7	HUWE1	Both	1	46	0.000629299	0.0619556	1.16279	12.9213	86	356	HighEnriched	GO:0005515	protein binding	1	0.338	0.529
Hoffman Either	ESRP2	TP53	Mutation	98	163	0.000649686	0.0630613	50	66.2602	196	246	HighEnriched	GO:0005634	nucleus	0.289	0.671	1
Tumour Suppressor Either	ESRP2	TP53	Mutation	98	163	0.000649686	0.0630613	50	66.2602	196	246	HighEnriched	GO:0005634	nucleus	0.289	0.671	1
Tumour Suppressor Either	MTAP	CACNA1I	Expression	0	41	0.000652105	0.0630613	0	11.0811	72	370	HighEnriched	No Redundancy	No Redundancy	0.158	0.158	No Score
Tumour Suppressor Either	PRTFDC1	RB1	Mutation	6	64	0.000664413	0.0638735	5.66038	19.0476	106	336	HighEnriched	No Redundancy	No Redundancy	0.396	No Score	0.413
Hoffman Either	PKP3	TP53	Mutation	101	234	0.000677342	0.0643593	66.0131	80.9689	153	289	HighEnriched	GO:0005634	nucleus	0.815	0.166	0.272
Tumour Suppressor Either	PKP3	TP53	Mutation	101	234	0.000677342	0.0643593	66.0131	80.9689	153	289	HighEnriched	GO:0005634	nucleus	0.815	0.166	0.272
Tumour Suppressor Either	ESRP2	NOTCH1	Mutation	9	35	0.000690246	0.0648547	4.59184	14.2276	196	246	HighEnriched	GO:0005634 / GO:0005634	nucleus / nucleus	0.294	0.671	1
Tumour Suppressor Either	HOXB7	ARID2	Mutation	2	45	0.00069467	0.0648547	2.04082	13.0814	98	344	HighEnriched	GO:0005634 / GO:0005634 / GO:0005515 / GO:0006355 / GO:0006351	nucleus / nucleus / protein binding / regulation of transcription, DNA-templated / transcription, DNA-templated	1	0.115	No Score
Tumour Suppressor Either	ZNF518B	EPB41L3	Mutation	2	45	0.00069467	0.0648547	2.04082	13.0814	98	344	HighEnriched	No Redundancy	No Redundancy	0.214	0.071	0.305
Tumour Suppressor Either	PLEK2	FAT4	Mutation	19	84	0.000698429	0.0648547	13.4752	27.907	141	301	HighEnriched	No Redundancy	No Redundancy	No Score	No Score	No Score
Tumour Suppressor Either	PRSS16	APC	Mutation	12	65	0.000703515	0.0649579	8.63309	21.4521	139	303	HighEnriched	No Redundancy	No Redundancy	0.145	0.565	0.389
Hoffman Either	RIN2	TP53	Mutation	17	219	0.000716	0.0650388	31.4815	56.4433	54	388	HighEnriched	GO:0005737	cytoplasm	0.151	0.316	0.477
Tumour Suppressor Either	RIN2	TP53	Mutation	17	219	0.000716	0.0650388	31.4815	56.4433	54	388	HighEnriched	GO:0005737	cytoplasm	0.151	0.316	0.477
Tumour Suppressor Either	PRRG2	PTPRD	Mutation	16	37	0.00071633	0.0650388	6.95652	17.4528	230	212	HighEnriched	GO:0005887	integral component of plasma membrane	No Score	No Score	1
Tumour Suppressor Either	ARHGAP8	FAT4	Mutation	25	75	0.000740045	0.0652527	14.3678	27.9851	174	268	HighEnriched	GO:0005515	protein binding	1	No Score	No Score
Hoffman Either	OCLN	SMARCA4	Mutation	12	53	0.000746273	0.0652527	7.31707	19.0647	164	278	HighEnriched	GO:0005515	protein binding	1	0.178	0.248
Tumour Suppressor Either	OCLN	SMARCA4	Mutation	12	53	0.000746273	0.0652527	7.31707	19.0647	164	278	HighEnriched	GO:0005515	protein binding	1	0.178	0.248
Hoffman Either	NUDT19	TP53	Mutation	3	333	0.000750212	0.0652527	27.2727	77.2622	11	431	HighEnriched	GO:0005739	mitochondrion	0.842	0.477	0.477
Tumour Suppressor Either	NUDT19	TP53	Mutation	3	333	0.000750212	0.0652527	27.2727	77.2622	11	431	HighEnriched	GO:0005739	mitochondrion	0.842	0.477	0.477
Hoffman Either	TMEM144	KRAS	Mutation	48	29	0.00075319	0.0652527	13.9535	29.5918	344	98	HighEnriched	No Redundancy	No Redundancy	No Score	No Score	No Score
Hoffman Either	TMEM173	KRAS	Mutation	10	67	0.00076183	0.0652527	8	21.1356	125	317	HighEnriched	GO:0045087 / GO:0045087 / GO:0045087 / GO:0005886 / GO:0005515	innate immune response / innate immune response / innate immune response / plasma membrane / protein binding	0.681	0.327	0.356
Hoffman Either	MAP7	KRAS	Mutation	17	60	0.000761848	0.0652527	9.82659	22.3048	173	269	HighEnriched	No Redundancy	No Redundancy	0.657	0.276	0.425
Tumour Suppressor Either	KLF4	PDE3A	Expression	31	9	0.000762606	0.0652527	7.54258	29.0323	411	31	HighEnriched	No Redundancy	No Redundancy	No Score	0.269	0.413
Tumour Suppressor Either	KLF4	PREX1	Expression	31	9	0.000762606	0.0652527	7.54258	29.0323	411	31	HighEnriched	GO:0005515	protein binding	0.413	0.176	0.595
Tumour Suppressor Either	KLF4	TEX14	Expression	31	9	0.000762606	0.0652527	7.54258	29.0323	411	31	HighEnriched	GO:0005515	protein binding	0.439	0.162	0.388
Tumour Suppressor Either	SLC27A2	PEG3	Mutation	17	49	0.000773131	0.0658087	8.62944	20	197	245	HighEnriched	No Redundancy	No Redundancy	0.173	0.194	No Score
Tumour Suppressor Either	HPSE	ATR	Mutation	41	14	0.000781613	0.0658224	10.4061	29.1667	394	48	HighEnriched	GO:0005515	protein binding	0.553	0.358	0.603
Hoffman Either	HOOK1	PHRF1	Mutation	5	43	0.000782806	0.0658224	3.67647	14.0523	136	306	HighEnriched	No Redundancy	No Redundancy	0.69	No Score	No Score
Hoffman Either	SLC27A2	NCOR1	Mutation	8	33	0.000785374	0.0658224	4.06091	13.4694	197	245	HighEnriched	GO:0044255 / GO:0044281	cellular lipid metabolic process / small molecule metabolic process	0.431	0.501	0.478
Tumour Suppressor Either	ESRP1	TACC2	Expression	15	39	0.000802345	0.0669017	6.91244	17.3333	217	225	HighEnriched	GO:0005634	nucleus	0.165	No Score	1
Hoffman Either	KLF5	KRAS	Mutation	2	75	0.000814681	0.0672441	3.27869	19.685	61	381	HighEnriched	GO:0005886 / GO:0005515	plasma membrane / protein binding	1	0.199	1
Tumour Suppressor Either	KLF5	KRAS	Expression	2	75	0.000814681	0.0672441	3.27869	19.685	61	381	HighEnriched	GO:0005886 / GO:0005515	plasma membrane / protein binding	1	0.199	1
Tumour Suppressor Either	MTAP	TRIO	Expression	2	63	0.000822122	0.0675173	2.77778	17.027	72	370	HighEnriched	GO:0005829	cytosol	0.205	0.176	1
Tumour Suppressor Either	SPINT2	ERCC6	Expression	5	35	0.000857846	0.0698425	3.14465	12.3675	159	283	HighEnriched	No Redundancy	No Redundancy	0.145	0.184	0.373
Hoffman Either	MVP	KRAS	Mutation	4	73	0.000858982	0.0698425	5.12821	20.0549	78	364	HighEnriched	GO:0005515	protein binding	0.804	0.492	0.425
Tumour Suppressor Either	MTAP	NAV3	Expression	3	72	0.000883928	0.071515	4.16667	19.4595	72	370	HighEnriched	No Redundancy	No Redundancy	No Score	No Score	No Score
Hoffman Either	SLC27A2	HDAC9	Mutation	10	36	0.000907553	0.0730647	5.07614	14.6939	197	245	HighEnriched	No Redundancy	No Redundancy	0.476	0.262	0.468
Tumour Suppressor Either	ESRP1	GRIA1	Expression	10	31	0.000917172	0.0734772	4.60829	13.7778	217	225	HighEnriched	No Redundancy	No Redundancy	0.298	0.203	0.427
Hoffman Either	ELF3	KRAS	Mutation	20	57	0.000929968	0.0738323	10.5263	22.619	190	252	HighEnriched	GO:0005515	protein binding	0.652	0.28	0.305
Tumour Suppressor Either	CDH1	LAMA2	Expression	22	54	0.00093064	0.0738323	10.6796	22.8814	206	236	HighEnriched	GO:0030198 / GO:0005576	extracellular matrix organization / extracellular region	0.34	0.407	0.331
Tumour Suppressor Either	VAMP8	APC	Mutation	11	66	0.000939559	0.0741798	8.46154	21.1538	130	312	HighEnriched	GO:0005886 / GO:0006461	plasma membrane / protein complex assembly	0.587	0.254	0.553
Hoffman Either	SPINT1	KRAS	Mutation	20	57	0.000967312	0.075783	10.582	22.5296	189	253	HighEnriched	No Redundancy	No Redundancy	No Score	0.216	0.529
Hoffman Either	F2RL1	BPTF	Mutation	23	46	0.00097421	0.075783	10.0437	21.5962	229	213	HighEnriched	GO:0005515	protein binding	0.623	0.21	0.499
Hoffman Either	RREB1	TP53	Mutation	0	254	0.000981734	0.075783	0	58.5253	8	434	HighEnriched	GO:0005737 / GO:0005737 / GO:0003677 / GO:0007275 / GO:0045892 / GO:0016604 / GO:0005730 / GO:0005634 / GO:0005634 / GO:0045893 / GO:0045893 / GO:0007265 / GO:0006355 / GO:0003700	cytoplasm / cytoplasm / DNA binding / multicellular organismal development / negative regulation of transcription, DNA-templated / nuclear body / nucleolus / nucleus / nucleus / positive regulation of transcription, DNA-templated / positive regulation of transcription, DNA-templated / Ras protein signal transduction / regulation of transcription, DNA-templated / sequence-specific DNA binding tran…	No Score	0.433	0.799
Tumour Suppressor Either	RREB1	TP53	Mutation	0	254	0.000981734	0.075783	0	58.5253	8	434	HighEnriched	GO:0005737 / GO:0005737 / GO:0003677 / GO:0007275 / GO:0045892 / GO:0016604 / GO:0005730 / GO:0005634 / GO:0005634 / GO:0045893 / GO:0045893 / GO:0007265 / GO:0006355 / GO:0003700	cytoplasm / cytoplasm / DNA binding / multicellular organismal development / negative regulation of transcription, DNA-templated / nuclear body / nucleolus / nucleus / nucleus / positive regulation of transcription, DNA-templated / positive regulation of transcription, DNA-templated / Ras protein signal transduction / regulation of transcription, DNA-templated / sequence-specific DNA binding tran…	No Score	0.433	0.799
Tumour Suppressor Either	ESRP2	FAT4	Mutation	31	72	0.000983051	0.075783	15.8163	29.2683	196	246	HighEnriched	No Redundancy	No Redundancy	0.328	No Score	No Score
Tumour Suppressor Either	CDH1	HUWE1	Expression	11	35	0.00100434	0.0764102	5.33981	14.8305	206	236	HighEnriched	GO:0005737 / GO:0005515	cytoplasm / protein binding	0.678	0.202	0.461
Hoffman Either	RCAN3	TP53	Mutation	11	325	0.00100521	0.0764102	45.8333	77.7512	24	418	HighEnriched	No Redundancy	No Redundancy	0.469	0.321	No Score
Tumour Suppressor Either	RCAN3	TP53	Mutation	11	325	0.00100521	0.0764102	45.8333	77.7512	24	418	HighEnriched	No Redundancy	No Redundancy	0.469	0.321	No Score
Tumour Suppressor Either	CRIP2	PTEN	Mutation	5	52	0.00102251	0.0773651	4.34783	15.9021	115	327	HighEnriched	GO:0008284	positive regulation of cell proliferation	No Score	No Score	0.305
Hoffman Either	DUSP6	KRAS	Mutation	1	76	0.00105475	0.0783411	2.08333	19.2893	48	394	HighEnriched	GO:0045087 / GO:0048011	innate immune response / neurotrophin TRK receptor signaling pathway	0.107	0.541	0.425
Tumour Suppressor Either	DUSP6	KRAS	Expression	1	76	0.00105475	0.0783411	2.08333	19.2893	48	394	HighEnriched	GO:0045087 / GO:0048011	innate immune response / neurotrophin TRK receptor signaling pathway	0.107	0.541	0.425
Hoffman Either	EXPH5	KRAS	Mutation	25	52	0.00106506	0.0783411	11.4155	23.3184	219	223	HighEnriched	No Redundancy	No Redundancy	0.491	0.215	0.257
Hoffman Either	ARNTL2	TP53	Mutation	20	316	0.00108701	0.0783411	52.6316	78.2178	38	404	HighEnriched	GO:0005737 / GO:0003677 / GO:0005730 / GO:0005634 / GO:0005634 / GO:0045944 / GO:0045944 / GO:0045944 / GO:0006355 / GO:0003700 / GO:0003700	cytoplasm / DNA binding / nucleolus / nucleus / nucleus / positive regulation of transcription from RNA polymerase II promoter / positive regulation of transcription from RNA polymerase II promoter / positive regulation of transcription from RNA polymerase II promoter / regulation of transcription, DNA-templated / sequence-specific DNA binding transcription factor activity / sequence-specific DNA…	0.278	0.297	0.71
Tumour Suppressor Either	ARNTL2	TP53	Mutation	20	316	0.00108701	0.0783411	52.6316	78.2178	38	404	HighEnriched	GO:0005737 / GO:0003677 / GO:0005730 / GO:0005634 / GO:0005634 / GO:0045944 / GO:0045944 / GO:0045944 / GO:0006355 / GO:0003700 / GO:0003700	cytoplasm / DNA binding / nucleolus / nucleus / nucleus / positive regulation of transcription from RNA polymerase II promoter / positive regulation of transcription from RNA polymerase II promoter / positive regulation of transcription from RNA polymerase II promoter / regulation of transcription, DNA-templated / sequence-specific DNA binding transcription factor activity / sequence-specific DNA…	0.278	0.297	0.71
Hoffman Either	MET	TP53	Mutation	20	316	0.00108701	0.0783411	52.6316	78.2178	38	404	HighEnriched	GO:0005524 / GO:0008283 / GO:0045944 / GO:0045944 / GO:0045944 / GO:0005515 / GO:0019903	ATP binding / cell proliferation / positive regulation of transcription from RNA polymerase II promoter / positive regulation of transcription from RNA polymerase II promoter / positive regulation of transcription from RNA polymerase II promoter / protein binding / protein phosphatase binding	0.619	0.453	0.266
Tumour Suppressor Either	MET	TP53	Mutation	20	316	0.00108701	0.0783411	52.6316	78.2178	38	404	HighEnriched	GO:0005524 / GO:0008283 / GO:0045944 / GO:0045944 / GO:0045944 / GO:0005515 / GO:0019903	ATP binding / cell proliferation / positive regulation of transcription from RNA polymerase II promoter / positive regulation of transcription from RNA polymerase II promoter / positive regulation of transcription from RNA polymerase II promoter / protein binding / protein phosphatase binding	0.619	0.453	0.266
Tumour Suppressor Either	PRRG2	APC	Mutation	27	50	0.00109516	0.0783411	11.7391	23.5849	230	212	HighEnriched	No Redundancy	No Redundancy	No Score	No Score	0.68
Tumour Suppressor Both	ESRP1	FAT4	Both	36	67	0.00109686	0.0783411	16.5899	29.7778	217	225	HighEnriched	No Redundancy	No Redundancy	0.298	No Score	No Score
Hoffman Either	GRAMD3	TP53	Mutation	22	214	0.00109812	0.0783411	34.375	56.6138	64	378	HighEnriched	No Redundancy	No Redundancy	No Score	No Score	0.52
Tumour Suppressor Either	GRAMD3	TP53	Mutation	22	214	0.00109812	0.0783411	34.375	56.6138	64	378	HighEnriched	No Redundancy	No Redundancy	No Score	No Score	0.52
Tumour Suppressor Either	LTBR	APC	Mutation	6	71	0.00109825	0.0783411	6.45161	20.3438	93	349	HighEnriched	GO:0006915 / GO:0005515	apoptotic process / protein binding	0.692	0.367	No Score
Hoffman Either	CD97	KRAS	Mutation	1	76	0.00110077	0.0783411	2	19.3878	50	392	HighEnriched	GO:0005886 / GO:0005515	plasma membrane / protein binding	0.748	0.569	1
Hoffman Either	ZDHHC23	SMARCA4	Mutation	1	62	0.00110731	0.0783411	1.69492	16.188	59	383	HighEnriched	No Redundancy	No Redundancy	No Score	No Score	No Score
Tumour Suppressor Either	ZDHHC23	SMARCA4	Mutation	1	62	0.00110731	0.0783411	1.69492	16.188	59	383	HighEnriched	No Redundancy	No Redundancy	No Score	No Score	No Score
Tumour Suppressor Either	SFN	CNTNAP5	Expression	14	56	0.00112873	0.0795125	8.53659	20.1439	164	278	HighEnriched	No Redundancy	No Redundancy	No Score	No Score	No Score
Tumour Suppressor Either	EPHB2	TEP1	Expression	1	60	0.00115536	0.0800286	1.5873	15.8311	63	379	HighEnriched	GO:0005524	ATP binding	0.308	0.158	0.286
Hoffman Either	MARVELD2	TP53	Mutation	54	200	0.00115788	0.0800286	44.6281	62.3053	121	321	HighEnriched	No Redundancy	No Redundancy	No Score	0.211	0.164
Tumour Suppressor Either	MARVELD2	TP53	Mutation	54	200	0.00115788	0.0800286	44.6281	62.3053	121	321	HighEnriched	No Redundancy	No Redundancy	No Score	0.211	0.164
Tumour Suppressor Either	OPLAH	PLCE1	Mutation	8	37	0.00116074	0.0800286	4.51977	13.9623	177	265	HighEnriched	GO:0005829 / GO:0044281	cytosol / small molecule metabolic process	0.248	0.311	1
Hoffman Either	OCLN	TP53	Mutation	110	226	0.00117207	0.0800286	67.0732	81.295	164	278	HighEnriched	GO:0006915 / GO:0005829 / GO:0005829 / GO:0005515 / GO:0006461	apoptotic process / cytosol / cytosol / protein binding / protein complex assembly	1	0.318	0.274
Tumour Suppressor Either	OCLN	TP53	Mutation	110	226	0.00117207	0.0800286	67.0732	81.295	164	278	HighEnriched	GO:0006915 / GO:0005829 / GO:0005829 / GO:0005515 / GO:0006461	apoptotic process / cytosol / cytosol / protein binding / protein complex assembly	1	0.318	0.274
Tumour Suppressor Either	SFN	ABCB5	Expression	6	36	0.0011799	0.0800286	3.65854	12.9496	164	278	HighEnriched	No Redundancy	No Redundancy	0.153	0.228	0.366
Hoffman Either	LGALS8	TP53	Mutation	6	248	0.00118013	0.0800286	25	59.3301	24	418	HighEnriched	GO:0005737 / GO:0005515	cytoplasm / protein binding	1	No Score	0.239
Tumour Suppressor Either	LGALS8	TP53	Mutation	6	248	0.00118013	0.0800286	25	59.3301	24	418	HighEnriched	GO:0005737 / GO:0005515	cytoplasm / protein binding	1	No Score	0.239
Hoffman Either	MAPK13	TP53	Mutation	84	170	0.00119763	0.0805466	48	63.6704	175	267	HighEnriched	GO:0005524 / GO:0005829 / GO:0005829 / GO:0005515 / GO:0007265 / GO:0006355	ATP binding / cytosol / cytosol / protein binding / Ras protein signal transduction / regulation of transcription, DNA-templated	0.561	0.383	1
Tumour Suppressor Either	MAPK13	TP53	Mutation	84	170	0.00119763	0.0805466	48	63.6704	175	267	HighEnriched	GO:0005524 / GO:0005829 / GO:0005829 / GO:0005515 / GO:0007265 / GO:0006355	ATP binding / cytosol / cytosol / protein binding / Ras protein signal transduction / regulation of transcription, DNA-templated	0.561	0.383	1
Tumour Suppressor Either	MNX1	PTPRD	Mutation	3	50	0.00122795	0.0822478	3.06122	14.5349	98	344	HighEnriched	No Redundancy	No Redundancy	No Score	0.192	No Score
Tumour Suppressor Either	PRRG2	PEG3	Mutation	22	44	0.00123812	0.0825899	9.56522	20.7547	230	212	HighEnriched	No Redundancy	No Redundancy	No Score	No Score	No Score
Hoffman Either	MYO5C	TP53	Mutation	93	242	0.00126833	0.0835832	65.9574	80.3987	141	301	HighEnriched	GO:0005524	ATP binding	No Score	No Score	No Score
Tumour Suppressor Either	MYO5C	TP53	Mutation	93	242	0.00126833	0.0835832	65.9574	80.3987	141	301	HighEnriched	GO:0005524	ATP binding	No Score	No Score	No Score
Hoffman Either	GALC	KRAS	Mutation	71	6	0.00126835	0.0835832	16.3972	66.6667	433	9	HighEnriched	No Redundancy	No Redundancy	0.158	0.196	0.253
Hoffman Either	ALDH2	KRAS	Mutation	2	75	0.00129088	0.0845263	3.44828	19.5312	58	384	HighEnriched	No Redundancy	No Redundancy	0.254	0.308	0.213
Tumour Suppressor Either	HRH1	PKD1	Mutation	13	67	0.00129964	0.0845263	9.48905	21.9672	137	305	HighEnriched	GO:0005887 / GO:0005886	integral component of plasma membrane / plasma membrane	0.112	0.209	0.579
Tumour Suppressor Either	DNAJC22	PTEN	Mutation	8	49	0.00130279	0.0845263	5.6338	16.3333	142	300	HighEnriched	No Redundancy	No Redundancy	No Score	No Score	No Score
Tumour Suppressor Either	GSTO2	IGF2R	Mutation	13	42	0.00130628	0.0845263	6.73575	16.8675	193	249	HighEnriched	GO:0070062	extracellular vesicular exosome	0.24	0.211	0.578
Tumour Suppressor Either	TGFBR2	MYO15A	Expression	2	59	0.00130852	0.0845263	2.73973	15.9892	73	369	HighEnriched	GO:0005524	ATP binding	No Score	No Score	0.107
Tumour Suppressor Either	TGFBR2	SCN2A	Expression	2	58	0.00133229	0.0857228	2.73973	15.7182	73	369	HighEnriched	No Redundancy	No Redundancy	0.062	0.225	0.557
Tumour Suppressor Either	ATL1	RB1	Mutation	9	61	0.00135548	0.0868402	7.2	19.2429	125	317	HighEnriched	GO:0042802 / GO:0005515	identical protein binding / protein binding	0.59	0.209	0.504
Hoffman Either	TRIM59	KRAS	Mutation	3	74	0.00139259	0.0868402	4.54545	19.6809	66	376	HighEnriched	No Redundancy	No Redundancy	No Score	0.527	No Score
Tumour Suppressor Either	CDH1	ERCC6	Expression	9	31	0.00139792	0.0868402	4.36893	13.1356	206	236	HighEnriched	GO:0005515 / GO:0009636	protein binding / response to toxic substance	0.686	0.292	0.362
Tumour Suppressor Either	CDH1	PDE3A	Expression	9	31	0.00139792	0.0868402	4.36893	13.1356	206	236	HighEnriched	GO:0016021 / GO:0042493	integral component of membrane / response to drug	No Score	0.268	0.784
Hoffman Either	ISL2	TP53	Mutation	57	279	0.001398	0.0868402	62.6374	79.4872	91	351	HighEnriched	GO:0003677 / GO:0005634 / GO:0003700 / GO:0008270	DNA binding / nucleus / sequence-specific DNA binding transcription factor activity / zinc ion binding	1	0.174	1
Tumour Suppressor Either	ISL2	TP53	Mutation	57	279	0.001398	0.0868402	62.6374	79.4872	91	351	HighEnriched	GO:0003677 / GO:0005634 / GO:0003700 / GO:0008270	DNA binding / nucleus / sequence-specific DNA binding transcription factor activity / zinc ion binding	1	0.174	1
Hoffman Either	MPZL3	TP53	Mutation	98	237	0.00140253	0.0868402	66.2162	80.6122	148	294	HighEnriched	GO:0005515	protein binding	1	No Score	No Score
Tumour Suppressor Either	MPZL3	TP53	Mutation	98	237	0.00140253	0.0868402	66.2162	80.6122	148	294	HighEnriched	GO:0005515	protein binding	1	No Score	No Score
Hoffman Either	IL15RA	TP53	Mutation	118	217	0.00140279	0.0868402	67.4286	81.2734	175	267	HighEnriched	GO:0008283 / GO:0005515	cell proliferation / protein binding	0.567	0.366	No Score
Tumour Suppressor Either	IL15RA	TP53	Mutation	118	217	0.00140279	0.0868402	67.4286	81.2734	175	267	HighEnriched	GO:0008283 / GO:0005515	cell proliferation / protein binding	0.567	0.366	No Score
Hoffman Either	NMRAL1	TP53	Mutation	4	208	0.00141836	0.0871438	16.6667	49.7608	24	418	HighEnriched	GO:0005634	nucleus	No Score	No Score	No Score
Tumour Suppressor Either	NMRAL1	TP53	Mutation	4	208	0.00141836	0.0871438	16.6667	49.7608	24	418	HighEnriched	GO:0005634	nucleus	No Score	No Score	No Score
Hoffman Either	VAMP8	TP53	Mutation	85	250	0.00145531	0.0887468	65.3846	80.1282	130	312	HighEnriched	GO:0005739 / GO:0006461	mitochondrion / protein complex assembly	0.493	0.229	0.493
Tumour Suppressor Either	VAMP8	TP53	Mutation	85	250	0.00145531	0.0887468	65.3846	80.1282	130	312	HighEnriched	GO:0005739 / GO:0006461	mitochondrion / protein complex assembly	0.493	0.229	0.493
Hoffman Either	GPR126	KRAS	Mutation	9	68	0.00147437	0.089431	7.89474	20.7317	114	328	HighEnriched	GO:0005886	plasma membrane	No Score	0.741	No Score
Hoffman Either	SPINT2	EP300	Mutation	13	55	0.00148295	0.089431	8.1761	19.4346	159	283	HighEnriched	GO:0005737	cytoplasm	0.145	0.236	0.624
Tumour Suppressor Either	SPINT2	EP300	Expression	13	55	0.00148295	0.089431	8.1761	19.4346	159	283	HighEnriched	GO:0005737	cytoplasm	0.145	0.236	0.624
Hoffman Either	MARVELD2	NCOR1	Mutation	3	38	0.0015051	0.0901172	2.47934	11.838	121	321	HighEnriched	No Redundancy	No Redundancy	No Score	0.168	0.087
Hoffman Either	PROCR	CHD6	Mutation	6	55	0.00151016	0.0901172	5.30973	16.7173	113	329	HighEnriched	No Redundancy	No Redundancy	0.59	0.262	0.208
Tumour Suppressor Either	MARVELD2	PTPRD	Mutation	5	48	0.00151973	0.0901172	4.13223	14.9533	121	321	HighEnriched	No Redundancy	No Redundancy	No Score	0.249	0.084
Tumour Suppressor Either	CDH1	PCDH15	Expression	26	58	0.00152293	0.0901172	12.6214	24.5763	206	236	HighEnriched	GO:0005509 / GO:0005576 / GO:0007156 / GO:0016021 / GO:0005886 / GO:0005886 / GO:0007605	calcium ion binding / extracellular region / homophilic cell adhesion / integral component of membrane / plasma membrane / plasma membrane / sensory perception of sound	No Score	0.146	0.392
Hoffman Either	ZNF185	TP53	Mutation	120	215	0.00152741	0.0901172	67.7966	81.1321	177	265	HighEnriched	GO:0005737 / GO:0008270	cytoplasm / zinc ion binding	No Score	No Score	0.503
Tumour Suppressor Either	ZNF185	TP53	Mutation	120	215	0.00152741	0.0901172	67.7966	81.1321	177	265	HighEnriched	GO:0005737 / GO:0008270	cytoplasm / zinc ion binding	No Score	No Score	0.503
Tumour Suppressor Either	LONRF3	APC	Mutation	15	62	0.00155894	0.0905075	9.74026	21.5278	154	288	HighEnriched	GO:0005515	protein binding	1	No Score	No Score
Tumour Suppressor Either	SPINT2	CSMD3	Expression	38	110	0.00158486	0.0905075	23.8994	38.8693	159	283	HighEnriched	GO:0016021	integral component of membrane	No Score	No Score	No Score
Hoffman Either	SKAP2	TP53	Mutation	13	323	0.00158923	0.0905075	48.1481	77.8313	27	415	HighEnriched	GO:0005737 / GO:0005829 / GO:0005829 / GO:0008285 / GO:0005634 / GO:0006461	cytoplasm / cytosol / cytosol / negative regulation of cell proliferation / nucleus / protein complex assembly	0.553	0.387	0.695
Tumour Suppressor Either	SKAP2	TP53	Mutation	13	323	0.00158923	0.0905075	48.1481	77.8313	27	415	HighEnriched	GO:0005737 / GO:0005829 / GO:0005829 / GO:0008285 / GO:0005634 / GO:0006461	cytoplasm / cytosol / cytosol / negative regulation of cell proliferation / nucleus / protein complex assembly	0.553	0.387	0.695
Hoffman Either	ZNF165	EP300	Mutation	6	62	0.00159943	0.0905075	5.82524	18.2891	103	339	HighEnriched	GO:0003677 / GO:0005634 / GO:0005515 / GO:0006351	DNA binding / nucleus / protein binding / transcription, DNA-templated	1	No Score	No Score
Hoffman Either	ELOVL7	PBRM1	Mutation	1	41	0.00160059	0.0905075	1.16279	11.5169	86	356	HighEnriched	GO:0005515	protein binding	1	0.182	0.452
Tumour Suppressor Either	ELOVL7	PBRM1	Mutation	1	41	0.00160059	0.0905075	1.16279	11.5169	86	356	HighEnriched	GO:0005515	protein binding	1	0.182	0.452
Hoffman Either	CD9	TP53	Mutation	12	242	0.0016078	0.0905075	32.4324	59.7531	37	405	HighEnriched	GO:0007596 / GO:0008285 / GO:0005515	blood coagulation / negative regulation of cell proliferation / protein binding	1	0.295	0.357
Tumour Suppressor Either	CD9	TP53	Mutation	12	242	0.0016078	0.0905075	32.4324	59.7531	37	405	HighEnriched	GO:0007596 / GO:0008285 / GO:0005515	blood coagulation / negative regulation of cell proliferation / protein binding	1	0.295	0.357
Tumour Suppressor Either	ESRP1	SVEP1	Expression	25	52	0.00161232	0.0905075	11.5207	23.1111	217	225	HighEnriched	No Redundancy	No Redundancy	No Score	No Score	No Score
Hoffman Either	NAPRT1	TP53	Mutation	78	258	0.00161833	0.0905075	65	80.1242	120	322	HighEnriched	GO:0005829 / GO:0005829 / GO:0005829 / GO:0005829	cytosol / cytosol / cytosol / cytosol	0.158	0.238	0.436
Tumour Suppressor Either	NAPRT1	TP53	Mutation	78	258	0.00161833	0.0905075	65	80.1242	120	322	HighEnriched	GO:0005829 / GO:0005829 / GO:0005829 / GO:0005829	cytosol / cytosol / cytosol / cytosol	0.158	0.238	0.436
Tumour Suppressor Either	KLF4	FRAS1	Expression	35	9	0.0016235	0.0905075	8.51582	29.0323	411	31	HighEnriched	No Redundancy	No Redundancy	No Score	No Score	0.166
Hoffman Either	B3GALNT1	TP53	Mutation	77	258	0.00163116	0.0905075	64.7059	79.8762	119	323	HighEnriched	No Redundancy	No Redundancy	No Score	No Score	No Score
Tumour Suppressor Either	B3GALNT1	TP53	Mutation	77	258	0.00163116	0.0905075	64.7059	79.8762	119	323	HighEnriched	No Redundancy	No Redundancy	No Score	No Score	No Score
Hoffman Either	INADL	PBRM1	Mutation	1	41	0.00163319	0.0905075	1.14943	11.5493	87	355	HighEnriched	GO:0005515	protein binding	1	0.391	0.272
Tumour Suppressor Either	INADL	PBRM1	Mutation	1	41	0.00163319	0.0905075	1.14943	11.5493	87	355	HighEnriched	GO:0005515	protein binding	1	0.391	0.272
Hoffman Either	AMIGO2	TP53	Mutation	29	225	0.00166471	0.0905075	40.2778	60.8108	72	370	HighEnriched	GO:0043066 / GO:0043066 / GO:0005634 / GO:0005515	negative regulation of apoptotic process / negative regulation of apoptotic process / nucleus / protein binding	1	0.281	No Score
Tumour Suppressor Either	AMIGO2	TP53	Mutation	29	225	0.00166471	0.0905075	40.2778	60.8108	72	370	HighEnriched	GO:0043066 / GO:0043066 / GO:0005634 / GO:0005515	negative regulation of apoptotic process / negative regulation of apoptotic process / nucleus / protein binding	1	0.281	No Score
Hoffman Either	SH2D4A	TP53	Mutation	42	212	0.00167081	0.0905075	43.299	61.4493	97	345	HighEnriched	GO:0005737 / GO:0005515	cytoplasm / protein binding	0.624	0.584	1
Tumour Suppressor Either	SH2D4A	TP53	Mutation	42	212	0.00167081	0.0905075	43.299	61.4493	97	345	HighEnriched	GO:0005737 / GO:0005515	cytoplasm / protein binding	0.624	0.584	1
Hoffman Either	S100A13	TP53	Mutation	3	251	0.00168321	0.0905075	18.75	58.9202	16	426	HighEnriched	GO:0005507 / GO:0005737 / GO:0005829 / GO:0005829 / GO:0005634 / GO:0005515 / GO:0008270	copper ion binding / cytoplasm / cytosol / cytosol / nucleus / protein binding / zinc ion binding	0.676	0.236	0.693
Tumour Suppressor Either	S100A13	TP53	Mutation	3	251	0.00168321	0.0905075	18.75	58.9202	16	426	HighEnriched	GO:0005507 / GO:0005737 / GO:0005829 / GO:0005829 / GO:0005634 / GO:0005515 / GO:0008270	copper ion binding / cytoplasm / cytosol / cytosol / nucleus / protein binding / zinc ion binding	0.676	0.236	0.693
Tumour Suppressor Either	SFN	CTTNBP2	Expression	7	38	0.00168632	0.0905075	4.26829	13.6691	164	278	HighEnriched	No Redundancy	No Redundancy	No Score	No Score	No Score
Hoffman Either	PARVA	TP53	Mutation	7	247	0.00169234	0.0905075	26.9231	59.375	26	416	HighEnriched	GO:0005737 / GO:0005829 / GO:0005829 / GO:0005515	cytoplasm / cytosol / cytosol / protein binding	1	0.298	0.547
Tumour Suppressor Either	PARVA	TP53	Mutation	7	247	0.00169234	0.0905075	26.9231	59.375	26	416	HighEnriched	GO:0005737 / GO:0005829 / GO:0005829 / GO:0005515	cytoplasm / cytosol / cytosol / protein binding	1	0.298	0.547
Tumour Suppressor Either	RBM47	PTPRD	Mutation	11	42	0.00169295	0.0905075	6.17978	15.9091	178	264	HighEnriched	No Redundancy	No Redundancy	0.328	No Score	No Score
Hoffman Either	SP110	KRAS	Mutation	0	77	0.00169994	0.0905075	0	18.8725	34	408	HighEnriched	No Redundancy	No Redundancy	0.262	0.88	0.305
Hoffman Either	TIMP1	KRAS	Mutation	0	77	0.00169994	0.0905075	0	18.8725	34	408	HighEnriched	GO:0007596 / GO:0005515	blood coagulation / protein binding	0.733	0.373	0.235
Tumour Suppressor Either	SPINT1	PTPRD	Mutation	12	41	0.00170448	0.0905075	6.34921	16.2055	189	253	HighEnriched	No Redundancy	No Redundancy	No Score	0.121	0.306
Tumour Suppressor Either	TFAP2A	BRAF	Expression	52	13	0.00170838	0.0905075	12.9032	33.3333	403	39	HighEnriched	GO:0043066 / GO:0043524 / GO:0005634 / GO:0005634 / GO:0010628 / GO:0005515	negative regulation of apoptotic process / negative regulation of neuron apoptotic process / nucleus / nucleus / positive regulation of gene expression / protein binding	0.392	0.511	0.535
Hoffman Either	PCGF5	MUC16	Expression	3	199	0.00171564	0.0905075	13.6364	47.381	22	420	HighEnriched	GO:0005515	protein binding	1	No Score	0.431
Hoffman Either	DUSP23	TP53	Mutation	30	306	0.00173361	0.0905075	57.6923	78.4615	52	390	HighEnriched	GO:0005829 / GO:0005829 / GO:0005634	cytosol / cytosol / nucleus	No Score	No Score	No Score
Tumour Suppressor Either	DUSP23	TP53	Mutation	30	306	0.00173361	0.0905075	57.6923	78.4615	52	390	HighEnriched	GO:0005829 / GO:0005829 / GO:0005634	cytosol / cytosol / nucleus	No Score	No Score	No Score
Tumour Suppressor Either	SFT2D1	DMBT1	Mutation	0	76	0.0017346	0.0905075	0	18.6275	34	408	HighEnriched	GO:0015031	protein transport	No Score	No Score	No Score
Hoffman Either	SPRED1	KRAS	Mutation	0	77	0.0017371	0.0905075	0	18.9189	35	407	HighEnriched	GO:0005515	protein binding	0.692	0.354	0.425
Tumour Suppressor Either	F11R	FAT4	Mutation	17	83	0.00173893	0.0905075	12.9771	26.6881	131	311	HighEnriched	GO:0016021 / GO:0005886 / GO:0005886 / GO:0005515	integral component of membrane / plasma membrane / plasma membrane / protein binding	1	No Score	No Score
Hoffman Either	TBC1D8B	DIDO1	Mutation	1	51	0.00177415	0.0917344	1.44928	13.6729	69	373	HighEnriched	No Redundancy	No Redundancy	No Score	No Score	No Score
Tumour Suppressor Either	TBC1D8B	DIDO1	Mutation	1	51	0.00177415	0.0917344	1.44928	13.6729	69	373	HighEnriched	No Redundancy	No Redundancy	No Score	No Score	No Score
Tumour Suppressor Either	SPINT2	ADAMTS16	Expression	7	39	0.00178489	0.0917344	4.40252	13.7809	159	283	HighEnriched	No Redundancy	No Redundancy	No Score	No Score	No Score
Tumour Suppressor Either	VCL	SPEN	Expression	1	67	0.00179237	0.0917344	1.88679	17.2237	53	389	HighEnriched	GO:0070062 / GO:0005515	extracellular vesicular exosome / protein binding	0.683	0.152	0.397
Hoffman Either	F2RL1	TP53	Mutation	160	176	0.00179618	0.0917344	69.869	82.6291	229	213	HighEnriched	GO:0007596 / GO:0045944 / GO:0045944 / GO:0045944 / GO:0005515	blood coagulation / positive regulation of transcription from RNA polymerase II promoter / positive regulation of transcription from RNA polymerase II promoter / positive regulation of transcription from RNA polymerase II promoter / protein binding	0.604	0.418	0.492
Tumour Suppressor Either	F2RL1	TP53	Mutation	160	176	0.00179618	0.0917344	69.869	82.6291	229	213	HighEnriched	GO:0007596 / GO:0045944 / GO:0045944 / GO:0045944 / GO:0005515	blood coagulation / positive regulation of transcription from RNA polymerase II promoter / positive regulation of transcription from RNA polymerase II promoter / positive regulation of transcription from RNA polymerase II promoter / protein binding	0.604	0.418	0.492
Tumour Suppressor Either	EPHB2	UBR4	Expression	1	56	0.00180667	0.0917828	1.5873	14.7757	63	379	HighEnriched	GO:0005515	protein binding	0.474	0.396	0.286
Tumour Suppressor Either	GSTO2	PEG3	Mutation	17	49	0.00180836	0.0917828	8.80829	19.6787	193	249	HighEnriched	No Redundancy	No Redundancy	0.214	0.147	No Score
Tumour Suppressor Either	TES	MYO15A	Expression	1	60	0.00181595	0.0918824	1.69492	15.6658	59	383	HighEnriched	GO:0005737	cytoplasm	No Score	No Score	0.121
Tumour Suppressor Either	RCAN3	LRP1B	Mutation	2	163	0.0018551	0.0924966	8.33333	38.9952	24	418	HighEnriched	No Redundancy	No Redundancy	No Score	0.139	No Score
Tumour Suppressor Either	SFN	CDK5RAP2	Expression	6	34	0.00186738	0.0924966	3.65854	12.2302	164	278	HighEnriched	GO:0005737 / GO:0005829 / GO:0070062 / GO:0005515 / GO:0019901	cytoplasm / cytosol / extracellular vesicular exosome / protein binding / protein kinase binding	0.632	0.306	0.666
Tumour Suppressor Both	HTATIP2	PEG3	Both	0	66	0.00186828	0.0924966	0	16.3772	39	403	HighEnriched	GO:0006915 / GO:0005737 / GO:0005634 / GO:0006357	apoptotic process / cytoplasm / nucleus / regulation of transcription from RNA polymerase II promoter	0.214	0.487	No Score
Tumour Suppressor Either	PCNXL2	PEG3	Mutation	0	66	0.00186828	0.0924966	0	16.3772	39	403	HighEnriched	No Redundancy	No Redundancy	No Score	No Score	No Score
Tumour Suppressor Either	HTATIP2	ZIM2	Expression	0	66	0.00186828	0.0924966	0	16.3772	39	403	HighEnriched	GO:0005634	nucleus	0.27	0.958	0.314
Hoffman Either	EPDR1	KRAS	Mutation	8	69	0.00188171	0.0924966	7.69231	20.4142	104	338	HighEnriched	No Redundancy	No Redundancy	No Score	No Score	No Score
Tumour Suppressor Either	ESRP2	PTPRD	Mutation	13	40	0.0018881	0.0924966	6.63265	16.2602	196	246	HighEnriched	No Redundancy	No Redundancy	0.256	0.244	0.208
Tumour Suppressor Either	EPHB2	CACNA1D	Expression	0	41	0.00188953	0.0924966	0	10.8179	63	379	HighEnriched	GO:0007411 / GO:0007411	axon guidance / axon guidance	0.265	0.387	0.471
Tumour Suppressor Either	PLK2	ROBO2	Expression	0	63	0.00188953	0.0924966	0	15.7107	41	401	HighEnriched	GO:0005515	protein binding	0.677	0.244	0.395
Tumour Suppressor Either	SFN	DROSHA	Expression	6	35	0.00189533	0.0924966	3.65854	12.5899	164	278	HighEnriched	GO:0005515	protein binding	0.509	0.164	0.455
Tumour Suppressor Either	GJC1	RB1	Mutation	5	65	0.00190021	0.0924966	5.49451	18.5185	91	351	HighEnriched	No Redundancy	No Redundancy	No Score	0.249	0.342
Tumour Suppressor Either	HTATIP2	CNTNAP5	Expression	0	70	0.00190187	0.0924966	0	17.3697	39	403	HighEnriched	No Redundancy	No Redundancy	No Score	No Score	No Score
Tumour Suppressor Either	ZDHHC2	CDH10	Expression	0	58	0.00191265	0.0924966	0	14.6096	45	397	HighEnriched	No Redundancy	No Redundancy	No Score	0.104	0.257
Tumour Suppressor Either	YAP1	SCN2A	Expression	0	59	0.00191298	0.0924966	0	14.8615	45	397	HighEnriched	No Redundancy	No Redundancy	0.062	0.221	0.26
Tumour Suppressor Either	TES	SPAG17	Expression	0	45	0.00191298	0.0924966	0	11.7493	59	383	HighEnriched	GO:0005737	cytoplasm	No Score	No Score	0.184
Hoffman Either	MYOF	KRAS	Mutation	5	72	0.00194793	0.0928829	6.17284	19.9446	81	361	HighEnriched	GO:0005886 / GO:0005515	plasma membrane / protein binding	0.798	0.172	1
Hoffman Either	TM4SF1	KRAS	Mutation	5	72	0.00194793	0.0928829	6.17284	19.9446	81	361	HighEnriched	No Redundancy	No Redundancy	0.477	0.251	0.619
Tumour Suppressor Both	CDH1	PEG3	Both	19	47	0.00194939	0.0928829	9.2233	19.9153	206	236	HighEnriched	GO:0006915 / GO:0005737	apoptotic process / cytoplasm	0.214	0.174	No Score
Tumour Suppressor Either	CDH1	PXDNL	Expression	19	47	0.00194939	0.0928829	9.2233	19.9153	206	236	HighEnriched	GO:0005737	cytoplasm	0.295	0.199	0.619
Tumour Suppressor Either	CDH1	ZIM2	Expression	19	47	0.00194939	0.0928829	9.2233	19.9153	206	236	HighEnriched	No Redundancy	No Redundancy	0.264	0.828	0.643
Tumour Suppressor Either	TES	C3	Expression	0	46	0.00198822	0.0944578	0	12.0104	59	383	HighEnriched	No Redundancy	No Redundancy	0.28	0.435	0.34
Tumour Suppressor Either	TFAP2A	PTPRB	Expression	46	12	0.00199804	0.0946492	11.4144	30.7692	403	39	HighEnriched	GO:0005515	protein binding	0.374	0.135	0.215
Tumour Suppressor Both	SPINT2	FAT4	Both	23	77	0.00203822	0.0958896	14.4654	27.2085	159	283	HighEnriched	GO:0016021	integral component of membrane	0.145	No Score	No Score
Tumour Suppressor Either	SPINT2	ANAPC1	Expression	6	35	0.00205215	0.0958896	3.77358	12.3675	159	283	HighEnriched	No Redundancy	No Redundancy	No Score	0.281	0.499
Tumour Suppressor Either	SPINT2	DROSHA	Expression	6	35	0.00205215	0.0958896	3.77358	12.3675	159	283	HighEnriched	No Redundancy	No Redundancy	0.145	0.153	0.383
Hoffman Either	AP1M2	TP53	Mutation	59	177	0.00205356	0.0958896	42.446	58.4158	139	303	HighEnriched	GO:0005829 / GO:0005829 / GO:0016032	cytosol / cytosol / viral process	No Score	0.219	0.568
Tumour Suppressor Either	AP1M2	TP53	Mutation	59	177	0.00205356	0.0958896	42.446	58.4158	139	303	HighEnriched	GO:0005829 / GO:0005829 / GO:0016032	cytosol / cytosol / viral process	No Score	0.219	0.568
Hoffman Either	TP53	UBR4	Expression	3	54	0.00206963	0.0960907	3.44828	15.2113	87	355	HighEnriched	GO:0005737 / GO:0005634 / GO:0005515 / GO:0016032 / GO:0008270	cytoplasm / nucleus / protein binding / viral process / zinc ion binding	0.578	0.269	0.698
Tumour Suppressor Either	TP53	UBR4	Expression	3	54	0.00206963	0.0960907	3.44828	15.2113	87	355	HighEnriched	GO:0005737 / GO:0005634 / GO:0005515 / GO:0016032 / GO:0008270	cytoplasm / nucleus / protein binding / viral process / zinc ion binding	0.578	0.269	0.698
Tumour Suppressor Either	TSTD1	RB1	Mutation	9	61	0.0020817	0.0963774	7.37705	19.0625	122	320	HighEnriched	No Redundancy	No Redundancy	No Score	No Score	0.506
Hoffman Either	DNMT1	TTN	Expression	0	106	0.00208934	0.0964128	0	25.2983	23	419	HighEnriched	GO:0005634 / GO:0005515	nucleus / protein binding	0.58	0.177	No Score
Tumour Suppressor Either	MTAP	LAMA5	Expression	4	74	0.00209426	0.0964128	5.55556	20	72	370	HighEnriched	GO:0070062	extracellular vesicular exosome	0.205	0.238	0.392
Hoffman Either	PRRG2	NCOR2	Mutation	20	40	0.00211444	0.0965264	8.69565	18.8679	230	212	HighEnriched	No Redundancy	No Redundancy	No Score	No Score	0.208
Tumour Suppressor Either	MTAP	GOLGB1	Expression	2	58	0.00212089	0.0965264	2.77778	15.6757	72	370	HighEnriched	No Redundancy	No Redundancy	0.158	0.253	0.522
Hoffman Either	ADORA2B	KRAS	Mutation	4	73	0.0021276	0.0965264	5.40541	19.837	74	368	HighEnriched	GO:0005886	plasma membrane	No Score	0.569	1
Hoffman Either	GCA	TP53	Mutation	5	231	0.00214266	0.0965264	21.7391	55.1313	23	419	HighEnriched	GO:0005737 / GO:0046982	cytoplasm / protein heterodimerization activity	0.492	0.29	0.476
Tumour Suppressor Either	GCA	TP53	Mutation	5	231	0.00214266	0.0965264	21.7391	55.1313	23	419	HighEnriched	GO:0005737 / GO:0046982	cytoplasm / protein heterodimerization activity	0.492	0.29	0.476
Tumour Suppressor Either	GSTM3	RB1	Mutation	2	68	0.00215453	0.0965264	3.22581	17.8947	62	380	HighEnriched	GO:0042802	identical protein binding	0.56	0.222	0.423
Tumour Suppressor Either	ZFP3	RB1	Mutation	17	53	0.00215695	0.0965264	9.34066	20.3846	182	260	HighEnriched	GO:0003677 / GO:0005634 / GO:0003700 / GO:0006351	DNA binding / nucleus / sequence-specific DNA binding transcription factor activity / transcription, DNA-templated	0.442	0.331	0.218
Hoffman Either	PHACTR2	TP53	Mutation	6	248	0.00215784	0.0965264	26.087	59.1885	23	419	HighEnriched	GO:0005515	protein binding	1	No Score	No Score
Tumour Suppressor Either	PHACTR2	TP53	Mutation	6	248	0.00215784	0.0965264	26.087	59.1885	23	419	HighEnriched	GO:0005515	protein binding	1	No Score	No Score
Hoffman Either	PSMB8	KRAS	Mutation	3	74	0.0021617	0.0965264	4.6875	19.5767	64	378	HighEnriched	GO:0019221 / GO:0005515	cytokine-mediated signaling pathway / protein binding	1	0.392	0.361
Tumour Suppressor Either	GPX8	NF1	Mutation	3	61	0.0021617	0.0965264	3.8961	16.7123	77	365	HighEnriched	No Redundancy	No Redundancy	0.187	No Score	0.502
Hoffman Either	ANXA3	TP53	Mutation	82	172	0.00218016	0.0968217	48.2353	63.2353	170	272	HighEnriched	GO:0005737	cytoplasm	0.34	0.259	0.495
Tumour Suppressor Either	ANXA3	TP53	Mutation	82	172	0.00218016	0.0968217	48.2353	63.2353	170	272	HighEnriched	GO:0005737	cytoplasm	0.34	0.259	0.495
Tumour Suppressor Either	GULP1	CNTNAP2	Mutation	3	71	0.00219988	0.0973798	4.54545	18.883	66	376	HighEnriched	No Redundancy	No Redundancy	0.214	0.214	No Score
Tumour Suppressor Both	EPHB2	PKD1	Both	3	77	0.00220465	0.0973798	4.7619	20.3166	63	379	HighEnriched	GO:0005887 / GO:0005515	integral component of plasma membrane / protein binding	0.514	0.507	0.489
Hoffman Either	H2AFY2	CREBBP	Mutation	9	46	0.00221951	0.0975095	5.84416	15.9722	154	288	HighEnriched	GO:0005634 / GO:0005634	nucleus / nucleus	No Score	0.557	0.759
Tumour Suppressor Either	H2AFY2	CREBBP	Mutation	9	46	0.00221951	0.0975095	5.84416	15.9722	154	288	HighEnriched	GO:0005634 / GO:0005634	nucleus / nucleus	No Score	0.557	0.759
Tumour Suppressor Either	SFN	PPFIA2	Expression	8	39	0.0022306	0.0977338	4.87805	14.0288	164	278	HighEnriched	GO:0005737 / GO:0070062 / GO:0005515	cytoplasm / extracellular vesicular exosome / protein binding	1	0.365	1
Hoffman Either	FXYD5	TP53	Mutation	32	222	0.00227761	0.0992612	41.5584	60.8219	77	365	HighEnriched	No Redundancy	No Redundancy	0.413	0.21	0.215
Tumour Suppressor Either	FXYD5	TP53	Mutation	32	222	0.00227761	0.0992612	41.5584	60.8219	77	365	HighEnriched	No Redundancy	No Redundancy	0.413	0.21	0.215
Tumour Suppressor Either	SPINT2	PCDH15	Expression	18	66	0.00228529	0.0992957	11.3208	23.3216	159	283	HighEnriched	GO:0005576 / GO:0016021	extracellular region / integral component of membrane	No Score	0.197	0.486
Hoffman Either	TBC1D8B	TP53	Mutation	28	226	0.00229663	0.0992957	40.5797	60.5898	69	373	HighEnriched	No Redundancy	No Redundancy	No Score	No Score	No Score
Tumour Suppressor Either	TBC1D8B	TP53	Mutation	28	226	0.00229663	0.0992957	40.5797	60.5898	69	373	HighEnriched	No Redundancy	No Redundancy	No Score	No Score	No Score
Tumour Suppressor Either	ZFP28	RB1	Mutation	18	52	0.00230762	0.0995079	9.62567	20.3922	187	255	HighEnriched	GO:0003677 / GO:0005634 / GO:0003700 / GO:0006351	DNA binding / nucleus / sequence-specific DNA binding transcription factor activity / transcription, DNA-templated	1	0.916	No Score
Tumour Suppressor Either	GLI3	PTEN	Mutation	13	44	0.00231412	0.0995253	7.10383	16.9884	183	259	HighEnriched	GO:0005737 / GO:0005737 / GO:0005829 / GO:0007507 / GO:0043066 / GO:0008285 / GO:0008285 / GO:0005634 / GO:0005515	cytoplasm / cytoplasm / cytosol / heart development / negative regulation of apoptotic process / negative regulation of cell proliferation / negative regulation of cell proliferation / nucleus / protein binding	0.473	0.415	0.722
Tumour Suppressor Either	STXBP2	FAT4	Mutation	9	94	0.00232888	0.0998974	10.8434	26.1838	83	359	HighEnriched	GO:0005886 / GO:0005515	plasma membrane / protein binding	1	No Score	No Score
Hoffman Either	KLHL36	TP53	Mutation	0	254	0.00235942	0.100407	0	58.3908	7	435	HighEnriched	No Redundancy	No Redundancy	No Score	No Score	No Score
Tumour Suppressor Either	KLHL36	TP53	Mutation	0	254	0.00235942	0.100407	0	58.3908	7	435	HighEnriched	No Redundancy	No Redundancy	No Score	No Score	No Score
Tumour Suppressor Either	APBA2	RB1	Mutation	55	15	0.00236396	0.100407	13.8889	32.6087	396	46	HighEnriched	GO:0005515	protein binding	1	0.352	No Score
Hoffman Either	SMARCA2	DST	Expression	1	94	0.00237149	0.100407	2.85714	23.0958	35	407	HighEnriched	GO:0045111 / GO:0005634 / GO:0005515	intermediate filament cytoskeleton / nucleus / protein binding	0.522	0.252	0.618
Tumour Suppressor Either	SMARCA2	DST	Expression	1	94	0.00237149	0.100407	2.85714	23.0958	35	407	HighEnriched	GO:0045111 / GO:0005634 / GO:0005515	intermediate filament cytoskeleton / nucleus / protein binding	0.522	0.252	0.618
Tumour Suppressor Either	PRRG2	IGF2R	Mutation	18	37	0.00239101	0.100871	7.82609	17.4528	230	212	HighEnriched	GO:0005887	integral component of plasma membrane	No Score	No Score	1
Hoffman Either	PPP1R9A	CHD7	Mutation	5	46	0.00240788	0.100871	4.23729	14.1975	118	324	HighEnriched	GO:0005515	protein binding	1	No Score	No Score
Hoffman Either	ANXA1	TP53	Mutation	25	229	0.00241656	0.100871	39.6825	60.4222	63	379	HighEnriched	GO:0005737 / GO:0005737 / GO:0043066 / GO:0043066 / GO:0005634 / GO:0005515 / GO:0043234 / GO:0010165	cytoplasm / cytoplasm / negative regulation of apoptotic process / negative regulation of apoptotic process / nucleus / protein binding / protein complex / response to X-ray	0.583	0.439	0.495
Tumour Suppressor Both	ANXA1	TP53	Both	25	229	0.00241656	0.100871	39.6825	60.4222	63	379	HighEnriched	GO:0005737 / GO:0005737 / GO:0043066 / GO:0043066 / GO:0005634 / GO:0005515 / GO:0043234 / GO:0010165	cytoplasm / cytoplasm / negative regulation of apoptotic process / negative regulation of apoptotic process / nucleus / protein binding / protein complex / response to X-ray	0.583	0.439	0.495
Hoffman Either	DMKN	EP300	Mutation	22	46	0.00241947	0.100871	10.0917	20.5357	218	224	HighEnriched	GO:0005515	protein binding	1	No Score	No Score
Hoffman Either	CASP8	TP53	Mutation	8	246	0.00243114	0.100871	28.5714	59.4203	28	414	HighEnriched	GO:0006915 / GO:0006915 / GO:0006915 / GO:0005737 / GO:0005829 / GO:0005829 / GO:0005829 / GO:0005829 / GO:0097193 / GO:0005739 / GO:0005634 / GO:1900740 / GO:0002020 / GO:0005515 / GO:0046677 / GO:0031625 / GO:0016032	apoptotic process / apoptotic process / apoptotic process / cytoplasm / cytosol / cytosol / cytosol / cytosol / intrinsic apoptotic signaling pathway / mitochondrion / nucleus / positive regulation of protein insertion into mitochondrial membrane involved in apoptotic signaling pathway / protease binding / protein binding / response to antibiotic / ubiquitin protein ligase binding / viral process	0.577	0.481	0.748
Tumour Suppressor Both	CASP8	TP53	Both	8	246	0.00243114	0.100871	28.5714	59.4203	28	414	HighEnriched	GO:0006915 / GO:0006915 / GO:0006915 / GO:0005737 / GO:0005829 / GO:0005829 / GO:0005829 / GO:0005829 / GO:0097193 / GO:0005739 / GO:0005634 / GO:1900740 / GO:0002020 / GO:0005515 / GO:0046677 / GO:0031625 / GO:0016032	apoptotic process / apoptotic process / apoptotic process / cytoplasm / cytosol / cytosol / cytosol / cytosol / intrinsic apoptotic signaling pathway / mitochondrion / nucleus / positive regulation of protein insertion into mitochondrial membrane involved in apoptotic signaling pathway / protease binding / protein binding / response to antibiotic / ubiquitin protein ligase binding / viral process	0.577	0.481	0.748
Tumour Suppressor Either	PHLDA3	SRCAP	Expression	52	10	0.00243181	0.100871	12.5604	35.7143	414	28	HighEnriched	No Redundancy	No Redundancy	0.079	0.1	0.305
Hoffman Either	ZNF185	SMARCA4	Mutation	15	50	0.00245801	0.101305	8.47458	18.8679	177	265	HighEnriched	No Redundancy	No Redundancy	No Score	No Score	0.382
Tumour Suppressor Either	ZNF185	SMARCA4	Mutation	15	50	0.00245801	0.101305	8.47458	18.8679	177	265	HighEnriched	No Redundancy	No Redundancy	No Score	No Score	0.382
Tumour Suppressor Either	SPINT2	PRRC2A	Expression	8	40	0.00246086	0.101305	5.03145	14.1343	159	283	HighEnriched	GO:0005737	cytoplasm	0.145	No Score	0.312
Tumour Suppressor Either	SFN	CDHR2	Expression	7	36	0.00255714	0.104531	4.26829	12.9496	164	278	HighEnriched	GO:0070062 / GO:0005515	extracellular vesicular exosome / protein binding	1	0.307	0.445
Tumour Suppressor Either	OCLN	SPTBN1	Mutation	7	36	0.00255714	0.104531	4.26829	12.9496	164	278	HighEnriched	GO:0005829 / GO:0005515	cytosol / protein binding	1	0.327	0.281
Tumour Suppressor Either	MAL2	PTPRD	Mutation	11	42	0.0025593	0.104531	6.25	15.7895	176	266	HighEnriched	GO:0005515	protein binding	1	No Score	0.348
Tumour Suppressor Either	KLF4	MYO7A	Expression	46	10	0.00256614	0.104531	11.1922	32.2581	411	31	HighEnriched	GO:0005515	protein binding	0.466	0.218	0.363
Tumour Suppressor Either	KLF4	LAMA2	Expression	64	12	0.00257122	0.104531	15.5718	38.7097	411	31	HighEnriched	No Redundancy	No Redundancy	0.34	0.2	0.139
Hoffman Either	FAM83H	KRAS	Mutation	6	71	0.00258777	0.104723	6.81818	20.0565	88	354	HighEnriched	No Redundancy	No Redundancy	No Score	No Score	No Score
Tumour Suppressor Either	STAP2	FAT4	Mutation	14	86	0.00258939	0.104723	12.5	26.0606	112	330	HighEnriched	GO:0005886 / GO:0005515	plasma membrane / protein binding	1	No Score	No Score
Hoffman Either	PLEK2	NCOR2	Mutation	9	51	0.00260073	0.104723	6.38298	16.9435	141	301	HighEnriched	No Redundancy	No Redundancy	No Score	0.316	No Score
Tumour Suppressor Either	PRKAA2	RB1	Mutation	8	62	0.00260157	0.104723	7.07965	18.845	113	329	HighEnriched	GO:0007050 / GO:0005654 / GO:0005515 / GO:0006351	cell cycle arrest / nucleoplasm / protein binding / transcription, DNA-templated	0.493	0.409	0.706
Hoffman Either	MGST1	KRAS	Mutation	6	71	0.00262265	0.105035	6.74157	20.1133	89	353	HighEnriched	GO:0005739 / GO:0005515	mitochondrion / protein binding	0.632	0.231	0.327
Tumour Suppressor Either	ESRP1	ABCB1	Expression	17	40	0.00262713	0.105035	7.8341	17.7778	217	225	HighEnriched	No Redundancy	No Redundancy	0.298	0.096	0.504
Hoffman Either	ARAP2	KRAS	Mutation	6	71	0.0026286	0.105035	6.89655	20	87	355	HighEnriched	GO:0007264	small GTPase mediated signal transduction	0.285	0.49	0.356
Hoffman Either	PLEK2	TP53	Mutation	66	188	0.00269278	0.106345	46.8085	62.4585	141	301	HighEnriched	GO:0005737	cytoplasm	No Score	0.437	No Score
Tumour Suppressor Either	PLEK2	TP53	Mutation	66	188	0.00269278	0.106345	46.8085	62.4585	141	301	HighEnriched	GO:0005737	cytoplasm	No Score	0.437	No Score
Hoffman Either	MAP7	NCOR2	Mutation	13	47	0.00270002	0.106345	7.51445	17.4721	173	269	HighEnriched	No Redundancy	No Redundancy	0.613	0.229	0.486
Tumour Suppressor Either	ARHGAP8	PTPRD	Mutation	11	42	0.0027027	0.106345	6.32184	15.6716	174	268	HighEnriched	GO:0005515	protein binding	0.642	0.306	0.24
Tumour Suppressor Either	OCLN	APC	Mutation	17	60	0.0027067	0.106345	10.3659	21.5827	164	278	HighEnriched	GO:0006915 / GO:0006921 / GO:0005829 / GO:0005886 / GO:0005886 / GO:0005515 / GO:0006461 / GO:0005923	apoptotic process / cellular component disassembly involved in execution phase of apoptosis / cytosol / plasma membrane / plasma membrane / protein binding / protein complex assembly / tight junction	1	0.48	0.58
Hoffman Either	PLEK2	EP300	Mutation	11	57	0.00272411	0.106345	7.80142	18.9369	141	301	HighEnriched	GO:0005737	cytoplasm	No Score	0.439	No Score
Hoffman Either	CHRNA5	KRAS	Mutation	1	76	0.0027264	0.106345	2.27273	19.0955	44	398	HighEnriched	GO:0005886	plasma membrane	0.112	0.461	1
Tumour Suppressor Either	DSP	NOTCH1	Mutation	3	41	0.002731	0.106345	2.77778	12.2754	108	334	HighEnriched	GO:0030216 / GO:0005886 / GO:0005886 / GO:0005515	keratinocyte differentiation / plasma membrane / plasma membrane / protein binding	0.585	0.39	0.467
Tumour Suppressor Either	PRRG2	XRN1	Mutation	14	32	0.00273121	0.106345	6.08696	15.0943	230	212	HighEnriched	No Redundancy	No Redundancy	No Score	No Score	0.24
Tumour Suppressor Either	NAPRT1	LRP1B	Mutation	31	134	0.00273892	0.106345	25.8333	41.6149	120	322	HighEnriched	No Redundancy	No Redundancy	No Score	0.094	0.123
Hoffman Either	ZNF165	KRAS	Mutation	8	69	0.00275787	0.106345	7.76699	20.354	103	339	HighEnriched	GO:0005515	protein binding	1	No Score	No Score
Hoffman Both	C14orf169	TP53	Both	2	252	0.00275795	0.106345	15.3846	58.7413	13	429	HighEnriched	GO:0045892 / GO:0005730 / GO:0005654 / GO:0005654 / GO:0005634 / GO:0005515	negative regulation of transcription, DNA-templated / nucleolus / nucleoplasm / nucleoplasm / nucleus / protein binding	0.584	0.28	1
Tumour Suppressor Either	C14orf169	TP53	Mutation	2	252	0.00275795	0.106345	15.3846	58.7413	13	429	HighEnriched	GO:0045892 / GO:0005730 / GO:0005654 / GO:0005654 / GO:0005634 / GO:0005515	negative regulation of transcription, DNA-templated / nucleolus / nucleoplasm / nucleoplasm / nucleus / protein binding	0.584	0.28	1
Tumour Suppressor Either	TGFBR2	C3	Expression	1	45	0.00278367	0.106345	1.36986	12.1951	73	369	HighEnriched	GO:0005886 / GO:0005515	plasma membrane / protein binding	0.612	0.354	0.461
Tumour Suppressor Either	SPINT2	CTTNBP2	Expression	7	38	0.00278669	0.106345	4.40252	13.4276	159	283	HighEnriched	No Redundancy	No Redundancy	No Score	No Score	No Score
Tumour Suppressor Either	SPINT2	ZNF479	Expression	7	37	0.00278977	0.106345	4.40252	13.0742	159	283	HighEnriched	No Redundancy	No Redundancy	No Score	No Score	No Score
Hoffman Either	VCL	TP53	Mutation	20	234	0.00279875	0.106345	37.7358	60.1542	53	389	HighEnriched	GO:0007596 / GO:0005829 / GO:0005829 / GO:0005515 / GO:0043234	blood coagulation / cytosol / cytosol / protein binding / protein complex	0.617	0.343	0.518
Tumour Suppressor Both	VCL	TP53	Both	20	234	0.00279875	0.106345	37.7358	60.1542	53	389	HighEnriched	GO:0007596 / GO:0005829 / GO:0005829 / GO:0005515 / GO:0043234	blood coagulation / cytosol / cytosol / protein binding / protein complex	0.617	0.343	0.518
Hoffman Either	RBM47	PBRM1	Mutation	8	34	0.00279899	0.106345	4.49438	12.8788	178	264	HighEnriched	No Redundancy	No Redundancy	0.328	No Score	No Score
Tumour Suppressor Either	RBM47	PBRM1	Mutation	8	34	0.00279899	0.106345	4.49438	12.8788	178	264	HighEnriched	No Redundancy	No Redundancy	0.328	No Score	No Score
Hoffman Either	PTPN21	KRAS	Mutation	0	77	0.00280306	0.106345	0	18.7805	32	410	HighEnriched	GO:0005515	protein binding	1	0.158	No Score
Tumour Suppressor Either	CMTM7	ZFHX3	Mutation	1	71	0.00280456	0.106345	2.12766	17.9747	47	395	HighEnriched	No Redundancy	No Redundancy	No Score	No Score	No Score
Hoffman Either	OPLAH	CHD8	Mutation	8	35	0.00281817	0.106614	4.51977	13.2075	177	265	HighEnriched	GO:0005524	ATP binding	0.236	0.198	0.413
Tumour Suppressor Either	LTBR	PEG3	Mutation	5	61	0.00284752	0.107319	5.37634	17.4785	93	349	HighEnriched	GO:0006915	apoptotic process	0.214	0.109	No Score
Tumour Suppressor Either	TNFRSF10D	PKD1	Mutation	13	67	0.00285374	0.107319	9.77444	21.6828	133	309	HighEnriched	GO:0016021	integral component of membrane	0.176	0.194	No Score
Hoffman Either	OSBPL10	KRAS	Mutation	0	77	0.0028565	0.107319	0	18.7348	31	411	HighEnriched	No Redundancy	No Redundancy	0.279	No Score	No Score
Tumour Suppressor Either	ARHGAP11A	RB1	Mutation	1	69	0.00288479	0.107509	2.12766	17.4684	47	395	HighEnriched	No Redundancy	No Redundancy	No Score	0.292	0.413
Tumour Suppressor Either	INADL	FAT4	Mutation	10	93	0.00288618	0.107509	11.4943	26.1972	87	355	HighEnriched	GO:0005886 / GO:0005515	plasma membrane / protein binding	1	No Score	No Score
Hoffman Either	MGST2	TP53	Mutation	30	305	0.00288787	0.107509	57.6923	78.2051	52	390	HighEnriched	No Redundancy	No Redundancy	0.129	0.219	0.599
Tumour Suppressor Either	MGST2	TP53	Mutation	30	305	0.00288787	0.107509	57.6923	78.2051	52	390	HighEnriched	No Redundancy	No Redundancy	0.129	0.219	0.599
Tumour Suppressor Either	OSBPL6	RB1	Mutation	5	65	0.00292386	0.10762	5.68182	18.3616	88	354	HighEnriched	GO:0005515	protein binding	1	No Score	0.53
Tumour Suppressor Either	ESRP2	PEG3	Mutation	18	48	0.00293191	0.10762	9.18367	19.5122	196	246	HighEnriched	GO:0005634	nucleus	0.117	0.653	No Score
Tumour Suppressor Either	MGST2	PEG3	Mutation	1	65	0.00293293	0.10762	1.92308	16.6667	52	390	HighEnriched	No Redundancy	No Redundancy	0.146	0.21	No Score
Hoffman Either	PTER	KRAS	Mutation	0	77	0.00294122	0.10762	0	18.8264	33	409	HighEnriched	No Redundancy	No Redundancy	0.477	0.358	0.099
Hoffman Either	TNFRSF1A	KRAS	Mutation	0	77	0.00294122	0.10762	0	18.8264	33	409	HighEnriched	GO:0019221 / GO:0045121 / GO:0005886 / GO:0005515 / GO:0032403	cytokine-mediated signaling pathway / membrane raft / plasma membrane / protein binding / protein complex binding	0.739	0.512	1
Tumour Suppressor Either	CDH1	USP24	Expression	12	35	0.00295603	0.10762	5.82524	14.8305	206	236	HighEnriched	No Redundancy	No Redundancy	No Score	No Score	No Score
Tumour Suppressor Either	MNX1	BRCA2	Mutation	4	51	0.0029574	0.10762	4.08163	14.8256	98	344	HighEnriched	GO:0005634	nucleus	No Score	0.29	No Score
Hoffman Either	MNX1	CREBBP	Mutation	4	51	0.0029574	0.10762	4.08163	14.8256	98	344	HighEnriched	GO:0005634 / GO:0005634 / GO:0003700	nucleus / nucleus / sequence-specific DNA binding transcription factor activity	No Score	0.391	No Score
Tumour Suppressor Either	MNX1	CREBBP	Mutation	4	51	0.0029574	0.10762	4.08163	14.8256	98	344	HighEnriched	GO:0005634 / GO:0005634 / GO:0003700	nucleus / nucleus / sequence-specific DNA binding transcription factor activity	No Score	0.391	No Score
Tumour Suppressor Either	ESRP1	C3	Expression	13	33	0.00296552	0.10762	5.99078	14.6667	217	225	HighEnriched	No Redundancy	No Redundancy	0.298	0.31	0.305
Tumour Suppressor Either	ESRP1	ANAPC1	Expression	11	30	0.00296626	0.10762	5.06912	13.3333	217	225	HighEnriched	No Redundancy	No Redundancy	No Score	0.351	0.661
Tumour Suppressor Either	YAP1	RANBP2	Expression	2	89	0.00296988	0.10762	4.44444	22.4181	45	397	HighEnriched	GO:0005829 / GO:0005515	cytosol / protein binding	0.521	0.383	0.742
Hoffman Either	ELF3	NCOR2	Mutation	15	45	0.0029827	0.107667	7.89474	17.8571	190	252	HighEnriched	GO:0005634 / GO:0005634 / GO:0005515	nucleus / nucleus / protein binding	0.733	0.508	1
Tumour Suppressor Either	MAP7	PTPRD	Mutation	8	36	0.00300318	0.107667	4.62428	13.3829	173	269	HighEnriched	GO:0005102	receptor binding	0.656	0.299	0.284
Tumour Suppressor Either	MNX1	LRP1B	Mutation	24	141	0.00300743	0.107667	24.4898	40.9884	98	344	HighEnriched	No Redundancy	No Redundancy	No Score	0.11	No Score
Tumour Suppressor Either	PHLDA2	MYO18B	Mutation	2	87	0.00301509	0.107667	4.34783	21.9697	46	396	HighEnriched	No Redundancy	No Redundancy	No Score	No Score	No Score
Tumour Suppressor Either	OVOL2	PEG3	Mutation	19	47	0.00301845	0.107667	9.35961	19.6653	203	239	HighEnriched	GO:0046872 / GO:0005634 / GO:0005634 / GO:0006357 / GO:0000981 / GO:0006366	metal ion binding / nucleus / nucleus / regulation of transcription from RNA polymerase II promoter / sequence-specific DNA binding RNA polymerase II transcription factor activity / transcription from RNA polymerase II promoter	1	0.584	No Score
Tumour Suppressor Either	MTAP	FLG	Expression	23	189	0.00302414	0.107667	31.9444	51.0811	72	370	HighEnriched	No Redundancy	No Redundancy	0.205	0.152	0.447
Hoffman Either	TP53	DOCK5	Expression	2	45	0.00305607	0.107667	2.29885	12.6761	87	355	HighEnriched	GO:0005737	cytoplasm	0.34	0.264	1
Tumour Suppressor Either	TP53	DOCK5	Expression	2	45	0.00305607	0.107667	2.29885	12.6761	87	355	HighEnriched	GO:0005737	cytoplasm	0.34	0.264	1
Hoffman Both	TP53	HDAC9	Both	2	45	0.00305607	0.107667	2.29885	12.6761	87	355	HighEnriched	GO:0005737 / GO:0005737 / GO:0045892 / GO:0000122 / GO:0000122 / GO:0000122 / GO:0007219 / GO:0005654 / GO:0005654 / GO:0005634 / GO:0005515 / GO:0008134 / GO:0008134	cytoplasm / cytoplasm / negative regulation of transcription, DNA-templated / negative regulation of transcription from RNA polymerase II promoter / negative regulation of transcription from RNA polymerase II promoter / negative regulation of transcription from RNA polymerase II promoter / Notch signaling pathway / nucleoplasm / nucleoplasm / nucleus / protein binding / transcription factor bindi…	0.611	0.425	0.805
Tumour Suppressor Either	TP53	HDAC9	Expression	2	45	0.00305607	0.107667	2.29885	12.6761	87	355	HighEnriched	GO:0005737 / GO:0005737 / GO:0045892 / GO:0000122 / GO:0000122 / GO:0000122 / GO:0007219 / GO:0005654 / GO:0005654 / GO:0005634 / GO:0005515 / GO:0008134 / GO:0008134	cytoplasm / cytoplasm / negative regulation of transcription, DNA-templated / negative regulation of transcription from RNA polymerase II promoter / negative regulation of transcription from RNA polymerase II promoter / negative regulation of transcription from RNA polymerase II promoter / Notch signaling pathway / nucleoplasm / nucleoplasm / nucleus / protein binding / transcription factor bindi…	0.611	0.425	0.805
Hoffman Either	TP53	RETSAT	Expression	2	45	0.00305607	0.107667	2.29885	12.6761	87	355	HighEnriched	No Redundancy	No Redundancy	0.185	0.177	0.503
Tumour Suppressor Either	TP53	RETSAT	Expression	2	45	0.00305607	0.107667	2.29885	12.6761	87	355	HighEnriched	No Redundancy	No Redundancy	0.185	0.177	0.503
Hoffman Either	ZNF185	KRAS	Mutation	19	58	0.00305681	0.107667	10.7345	21.8868	177	265	HighEnriched	GO:0005886	plasma membrane	No Score	No Score	1
Tumour Suppressor Either	MAP7	SPTBN1	Mutation	8	35	0.00306746	0.107809	4.62428	13.0112	173	269	HighEnriched	GO:0005737	cytoplasm	0.663	0.452	0.651
Hoffman Either	GALNT3	BRWD1	Mutation	10	39	0.00309482	0.108538	5.68182	14.6617	176	266	HighEnriched	No Redundancy	No Redundancy	0.283	0.15	0.704
Tumour Suppressor Either	SPINT1	FAT4	Mutation	31	72	0.00310489	0.108658	16.4021	28.4585	189	253	HighEnriched	No Redundancy	No Redundancy	No Score	No Score	No Score
Tumour Suppressor Either	CDH1	CDH23	Expression	26	56	0.0031347	0.109458	12.6214	23.7288	206	236	HighEnriched	GO:0005509 / GO:0007156 / GO:0016021 / GO:0005886 / GO:0005886 / GO:0005515 / GO:0007605	calcium ion binding / homophilic cell adhesion / integral component of membrane / plasma membrane / plasma membrane / protein binding / sensory perception of sound	1	0.312	0.421
Tumour Suppressor Either	SPINT2	RTTN	Expression	9	42	0.00314115	0.109458	5.66038	14.841	159	283	HighEnriched	GO:0005737	cytoplasm	No Score	No Score	0.338
Tumour Suppressor Either	KLF4	SLIT3	Expression	39	9	0.00315002	0.109533	9.48905	29.0323	411	31	HighEnriched	GO:0008285	negative regulation of cell proliferation	0.358	0.303	0.51
Tumour Suppressor Either	ZSCAN18	RB1	Mutation	16	54	0.0031942	0.110066	9.41176	19.8529	170	272	HighEnriched	GO:0003677 / GO:0005634	DNA binding / nucleus	0.815	0.289	1
Hoffman Either	TSTD1	KRAS	Mutation	11	66	0.00321305	0.110066	9.01639	20.625	122	320	HighEnriched	GO:0005739	mitochondrion	No Score	No Score	0.425
Tumour Suppressor Either	GSTO2	FAT4	Mutation	32	71	0.00323311	0.110066	16.5803	28.5141	193	249	HighEnriched	No Redundancy	No Redundancy	0.262	No Score	No Score
Tumour Suppressor Either	VCL	TIAM1	Expression	0	47	0.00323429	0.110066	0	12.0823	53	389	HighEnriched	GO:0005911 / GO:0007160 / GO:0005829	cell-cell junction / cell-matrix adhesion / cytosol	0.172	0.396	0.597
Hoffman Either	PNPLA4	KRAS	Mutation	4	73	0.0032449	0.110066	5.71429	19.6237	70	372	HighEnriched	No Redundancy	No Redundancy	0.477	0.251	0.308
Tumour Suppressor Either	ZDHHC2	HECW1	Expression	0	53	0.0032449	0.110066	0	13.3501	45	397	HighEnriched	No Redundancy	No Redundancy	0.174	0.393	No Score
Tumour Suppressor Either	VCL	MPDZ	Expression	0	45	0.0032449	0.110066	0	11.5681	53	389	HighEnriched	GO:0007155 / GO:0005515	cell adhesion / protein binding	0.806	No Score	0.314
Hoffman Either	SP100	KRAS	Mutation	4	73	0.00324668	0.110066	5.6338	19.6765	71	371	HighEnriched	GO:0019221 / GO:0005515	cytokine-mediated signaling pathway / protein binding	0.691	0.452	0.425
Tumour Suppressor Either	SP100	KRAS	Expression	4	73	0.00324668	0.110066	5.6338	19.6765	71	371	HighEnriched	GO:0019221 / GO:0005515	cytokine-mediated signaling pathway / protein binding	0.691	0.452	0.425
Hoffman Either	INADL	TP53	Mutation	55	280	0.00325359	0.110066	63.2184	78.8732	87	355	HighEnriched	GO:0005515 / GO:0043234	protein binding / protein complex	1	0.345	0.398
Tumour Suppressor Either	INADL	TP53	Mutation	55	280	0.00325359	0.110066	63.2184	78.8732	87	355	HighEnriched	GO:0005515 / GO:0043234	protein binding / protein complex	1	0.345	0.398
Tumour Suppressor Either	CRB3	PTPRD	Mutation	15	38	0.00327594	0.110066	7.17703	16.309	209	233	HighEnriched	No Redundancy	No Redundancy	0.62	0.296	0.619
Tumour Suppressor Either	SPINT2	FBN2	Expression	18	64	0.00328504	0.110066	11.3208	22.6148	159	283	HighEnriched	GO:0005576	extracellular region	No Score	0.274	0.634
Tumour Suppressor Either	SH2D4A	ATM	Mutation	7	68	0.00330382	0.110066	7.21649	19.7101	97	345	HighEnriched	GO:0005515	protein binding	0.611	0.231	0.447
Tumour Suppressor Either	MTAP	CACNA1A	Expression	2	54	0.00330642	0.110066	2.77778	14.5946	72	370	HighEnriched	GO:0005737 / GO:0005634 / GO:0044281 / GO:0000096	cytoplasm / nucleus / small molecule metabolic process / sulfur amino acid metabolic process	0.158	0.376	0.581
Tumour Suppressor Either	MTAP	NBAS	Expression	2	54	0.00330642	0.110066	2.77778	14.5946	72	370	HighEnriched	GO:0005737	cytoplasm	No Score	0.329	No Score
Tumour Suppressor Either	MTAP	PTPRZ1	Expression	2	54	0.00330642	0.110066	2.77778	14.5946	72	370	HighEnriched	No Redundancy	No Redundancy	0.158	0.237	0.284
Hoffman Either	ZFP36L1	TP53	Mutation	11	243	0.00331215	0.110066	32.3529	59.5588	34	408	HighEnriched	GO:0005829 / GO:0005829 / GO:0003677 / GO:0005634 / GO:0005515 / GO:0006355 / GO:0003700 / GO:0033077	cytosol / cytosol / DNA binding / nucleus / protein binding / regulation of transcription, DNA-templated / sequence-specific DNA binding transcription factor activity / T cell differentiation in thymus	0.681	0.258	1
Tumour Suppressor Either	ZFP36L1	TP53	Mutation	11	243	0.00331215	0.110066	32.3529	59.5588	34	408	HighEnriched	GO:0005829 / GO:0005829 / GO:0003677 / GO:0005634 / GO:0005515 / GO:0006355 / GO:0003700 / GO:0033077	cytosol / cytosol / DNA binding / nucleus / protein binding / regulation of transcription, DNA-templated / sequence-specific DNA binding transcription factor activity / T cell differentiation in thymus	0.681	0.258	1
Tumour Suppressor Either	TES	ACAN	Expression	3	77	0.00333437	0.110066	5.08475	20.1044	59	383	HighEnriched	No Redundancy	No Redundancy	0.28	0.248	0.34
Tumour Suppressor Either	F2RL1	COL4A3	Mutation	15	33	0.00333902	0.110066	6.55022	15.493	229	213	HighEnriched	GO:0005515	protein binding	0.642	0.335	0.303
Hoffman Either	BOK	JMJD1C	Mutation	2	63	0.00335382	0.110066	3.1746	16.6227	63	379	HighEnriched	GO:0005515	protein binding	0.762	0.179	0.601
Tumour Suppressor Either	TES	NRXN1	Expression	2	66	0.00335824	0.110066	3.38983	17.2324	59	383	HighEnriched	No Redundancy	No Redundancy	0.321	0.406	0.239
Hoffman Either	PPAP2C	KRAS	Mutation	3	74	0.00336899	0.110066	4.83871	19.4737	62	380	HighEnriched	GO:0005886	plasma membrane	0.141	0.209	1
Tumour Suppressor Either	TES	CNTNAP5	Expression	2	68	0.00337141	0.110066	3.38983	17.7546	59	383	HighEnriched	No Redundancy	No Redundancy	No Score	No Score	No Score
Hoffman Either	DNASE2	PHRF1	Mutation	0	48	0.00337538	0.110066	0	12.3393	53	389	HighEnriched	No Redundancy	No Redundancy	0.25	No Score	No Score
Tumour Suppressor Either	PKP3	PTPRD	Mutation	9	44	0.00337926	0.110066	5.88235	15.2249	153	289	HighEnriched	GO:0050839	cell adhesion molecule binding	1	0.2	0.619
Tumour Suppressor Either	CDS1	FAT4	Mutation	25	78	0.00338279	0.110066	15.4321	27.8571	162	280	HighEnriched	GO:0016021	integral component of membrane	0.141	No Score	No Score
Tumour Suppressor Either	DSG2	ATM	Mutation	3	72	0.00338471	0.110066	4.7619	18.9974	63	379	HighEnriched	No Redundancy	No Redundancy	No Score	0.281	0.213
Tumour Suppressor Either	TES	MDN1	Expression	3	79	0.00338584	0.110066	5.08475	20.6266	59	383	HighEnriched	GO:0005737	cytoplasm	0.26	0.057	0.184
Hoffman Either	HERC5	TP53	Mutation	48	206	0.00338634	0.110066	44.8598	61.4925	107	335	HighEnriched	GO:0005737 / GO:0005829 / GO:0005829 / GO:0005634 / GO:0005515	cytoplasm / cytosol / cytosol / nucleus / protein binding	0.593	0.297	0.711
Tumour Suppressor Either	HERC5	TP53	Mutation	48	206	0.00338634	0.110066	44.8598	61.4925	107	335	HighEnriched	GO:0005737 / GO:0005829 / GO:0005829 / GO:0005634 / GO:0005515	cytoplasm / cytosol / cytosol / nucleus / protein binding	0.593	0.297	0.711
Hoffman Either	EPHA2	KRAS	Mutation	3	74	0.00338756	0.110066	4.91803	19.4226	61	381	HighEnriched	GO:0005886 / GO:0005515	plasma membrane / protein binding	0.727	0.477	1
Tumour Suppressor Both	MTAP	LRP1B	Both	16	149	0.00340779	0.110156	22.2222	40.2703	72	370	HighEnriched	No Redundancy	No Redundancy	No Score	0.084	0.151
Tumour Suppressor Either	TES	HERC1	Expression	3	76	0.00341568	0.110156	5.08475	19.8433	59	383	HighEnriched	GO:0005737	cytoplasm	0.146	0.128	0.184
Tumour Suppressor Either	UGT8	APC	Mutation	15	62	0.00342508	0.110156	10.0671	21.1604	149	293	HighEnriched	No Redundancy	No Redundancy	No Score	0.104	No Score
Hoffman Either	KPNA4	TP53	Mutation	9	245	0.00343078	0.110156	31.0345	59.322	29	413	HighEnriched	GO:0005829 / GO:0005829 / GO:0005654 / GO:0005654 / GO:0005515	cytosol / cytosol / nucleoplasm / nucleoplasm / protein binding	1	0.244	0.748
Tumour Suppressor Either	KPNA4	TP53	Mutation	9	245	0.00343078	0.110156	31.0345	59.322	29	413	HighEnriched	GO:0005829 / GO:0005829 / GO:0005654 / GO:0005654 / GO:0005515	cytosol / cytosol / nucleoplasm / nucleoplasm / protein binding	1	0.244	0.748
Tumour Suppressor Either	CNKSR1	NOTCH1	Mutation	9	35	0.00343078	0.110156	4.97238	13.41	181	261	HighEnriched	GO:0005886	plasma membrane	0.709	0.19	0.504
Tumour Suppressor Either	MTAP	SZT2	Expression	3	62	0.00344641	0.110441	4.16667	16.7568	72	370	HighEnriched	No Redundancy	No Redundancy	0.283	0.173	0.448
Tumour Suppressor Either	CYBA	DMBT1	Mutation	6	52	0.00348015	0.111304	5.35714	15.7576	112	330	HighEnriched	GO:0045087 / GO:0030670 / GO:0005515	innate immune response / phagocytic vesicle membrane / protein binding	0.585	0.298	0.502
Tumour Suppressor Either	LATS2	NEB	Expression	2	157	0.00350269	0.111805	8.33333	37.5598	24	418	HighEnriched	GO:0005829 / GO:0005515	cytosol / protein binding	0.508	0.213	0.63
Tumour Suppressor Either	MYO1D	ERBB4	Mutation	7	44	0.00354658	0.112986	5	14.5695	140	302	HighEnriched	GO:0005524	ATP binding	No Score	0.351	0.312
Hoffman Either	ZNF554	TP53	Mutation	1	335	0.00357234	0.113365	16.6667	76.8349	6	436	HighEnriched	GO:0003677 / GO:0005634 / GO:0006355	DNA binding / nucleus / regulation of transcription, DNA-templated	No Score	No Score	No Score
Tumour Suppressor Either	ZNF554	TP53	Mutation	1	335	0.00357234	0.113365	16.6667	76.8349	6	436	HighEnriched	GO:0003677 / GO:0005634 / GO:0006355	DNA binding / nucleus / regulation of transcription, DNA-templated	No Score	No Score	No Score
Tumour Suppressor Either	ESRP1	PRRC2A	Expression	14	34	0.00359589	0.113891	6.45161	15.1111	217	225	HighEnriched	GO:0005634	nucleus	0.883	No Score	0.266
Hoffman Either	PPL	TP53	Mutation	103	158	0.00361021	0.113903	51.5	65.2893	200	242	HighEnriched	GO:0005739 / GO:0005634 / GO:0005515	mitochondrion / nucleus / protein binding	0.582	No Score	0.266
Tumour Suppressor Either	PPL	TP53	Mutation	103	158	0.00361021	0.113903	51.5	65.2893	200	242	HighEnriched	GO:0005739 / GO:0005634 / GO:0005515	mitochondrion / nucleus / protein binding	0.582	No Score	0.266
Hoffman Either	KLF5	TP53	Mutation	37	299	0.00362542	0.113943	60.6557	78.4777	61	381	HighEnriched	GO:0005737 / GO:0003677 / GO:0005634 / GO:0045893 / GO:0045893 / GO:0005515 / GO:0003700	cytoplasm / DNA binding / nucleus / positive regulation of transcription, DNA-templated / positive regulation of transcription, DNA-templated / protein binding / sequence-specific DNA binding transcription factor activity	1	0.683	0.696
Tumour Suppressor Both	KLF5	TP53	Both	37	299	0.00362542	0.113943	60.6557	78.4777	61	381	HighEnriched	GO:0005737 / GO:0003677 / GO:0005634 / GO:0045893 / GO:0045893 / GO:0005515 / GO:0003700	cytoplasm / DNA binding / nucleus / positive regulation of transcription, DNA-templated / positive regulation of transcription, DNA-templated / protein binding / sequence-specific DNA binding transcription factor activity	1	0.683	0.696
Tumour Suppressor Either	SPINT2	HUWE1	Expression	8	39	0.00364884	0.114459	5.03145	13.7809	159	283	HighEnriched	GO:0005737	cytoplasm	0.145	0.185	0.626
Tumour Suppressor Either	KLF4	BSN	Expression	40	9	0.00367153	0.11495	9.73236	29.0323	411	31	HighEnriched	GO:0005634	nucleus	No Score	0.335	0.695
Tumour Suppressor Either	KLF4	DISP1	Expression	32	8	0.00369214	0.115154	7.78589	25.8065	411	31	HighEnriched	No Redundancy	No Redundancy	0.214	0.224	No Score
Tumour Suppressor Either	KLF4	PDCD11	Expression	32	8	0.00369214	0.115154	7.78589	25.8065	411	31	HighEnriched	GO:0005634 / GO:0005515	nucleus / protein binding	0.503	No Score	1
Hoffman Either	DNMT1	LRP2	Expression	0	103	0.00375086	0.116762	0	24.5823	23	419	HighEnriched	GO:0005515	protein binding	1	0.235	No Score
Tumour Suppressor Either	SPINT2	CACNA1E	Expression	14	54	0.00382524	0.118851	8.80503	19.0813	159	283	HighEnriched	No Redundancy	No Redundancy	0.038	0.3	0.425
Hoffman Either	FERMT1	TP53	Mutation	80	174	0.00388877	0.120368	48.4848	62.8159	165	277	HighEnriched	GO:0005829 / GO:0005829	cytosol / cytosol	No Score	0.248	0.452
Tumour Suppressor Either	FERMT1	TP53	Mutation	80	174	0.00388877	0.120368	48.4848	62.8159	165	277	HighEnriched	GO:0005829 / GO:0005829	cytosol / cytosol	No Score	0.248	0.452
Tumour Suppressor Either	KLF4	CACNA1C	Expression	49	10	0.00390909	0.12042	11.9221	32.2581	411	31	HighEnriched	GO:0005515	protein binding	0.412	0.218	0.365
Tumour Suppressor Either	SPINT2	TACC2	Expression	10	44	0.00391002	0.12042	6.28931	15.5477	159	283	HighEnriched	GO:0005737	cytoplasm	0.087	No Score	0.606
Tumour Suppressor Either	TGFBR2	RANBP2	Expression	6	85	0.00391257	0.12042	8.21918	23.0352	73	369	HighEnriched	GO:0005829 / GO:0005515	cytosol / protein binding	0.565	0.3	0.447
Tumour Suppressor Either	CHMP4C	LRP1B	Mutation	27	138	0.00393702	0.120497	25.4717	41.0714	106	336	HighEnriched	GO:0015031	protein transport	No Score	0.21	0.196
Tumour Suppressor Either	PLEK2	PEG3	Mutation	11	55	0.0039374	0.120497	7.80142	18.2724	141	301	HighEnriched	GO:0005737	cytoplasm	No Score	0.074	No Score
Hoffman Either	TNFRSF10A	TP53	Mutation	3	115	0.00394456	0.120497	7.89474	28.4653	38	404	HighEnriched	GO:0006915 / GO:0005515 / GO:0008134	apoptotic process / protein binding / transcription factor binding	0.608	0.421	0.215
Tumour Suppressor Both	TNFRSF10A	TP53	Both	3	115	0.00394456	0.120497	7.89474	28.4653	38	404	HighEnriched	GO:0006915 / GO:0005515 / GO:0008134	apoptotic process / protein binding / transcription factor binding	0.608	0.421	0.215
Hoffman Either	IFI35	TP53	Mutation	30	224	0.0039826	0.121206	41.6667	60.5405	72	370	HighEnriched	GO:0005829 / GO:0005829 / GO:0005634 / GO:0005515	cytosol / cytosol / nucleus / protein binding	1	0.237	0.677
Tumour Suppressor Either	IFI35	TP53	Mutation	30	224	0.0039826	0.121206	41.6667	60.5405	72	370	HighEnriched	GO:0005829 / GO:0005829 / GO:0005634 / GO:0005515	cytosol / cytosol / nucleus / protein binding	1	0.237	0.677
Tumour Suppressor Either	CHMP4C	ZFHX3	Mutation	8	64	0.00406374	0.123446	7.54717	19.0476	106	336	HighEnriched	No Redundancy	No Redundancy	0.815	0.068	0.468
Tumour Suppressor Either	ZNF165	ATM	Mutation	8	67	0.00408449	0.123772	7.76699	19.764	103	339	HighEnriched	GO:0003677 / GO:0005515	DNA binding / protein binding	1	No Score	No Score
Hoffman Either	LSR	EP300	Mutation	11	57	0.00408965	0.123772	8.0292	18.6885	137	305	HighEnriched	GO:0001889	liver development	No Score	0.168	0.331
Tumour Suppressor Either	UGT8	ERBB4	Mutation	8	43	0.00415292	0.125455	5.36913	14.6758	149	293	HighEnriched	GO:0016021	integral component of membrane	No Score	0.273	No Score
Tumour Suppressor Either	SPINT2	SEMA5A	Expression	7	36	0.00419273	0.126424	4.40252	12.7208	159	283	HighEnriched	GO:0016021	integral component of membrane	0.119	0.275	0.435
Tumour Suppressor Either	CDH1	USH2A	Expression	61	101	0.00421608	0.126894	29.6117	42.7966	206	236	HighEnriched	GO:0005737 / GO:0016021 / GO:0005515 / GO:0007605	cytoplasm / integral component of membrane / protein binding / sensory perception of sound	0.831	0.202	0.539
Tumour Suppressor Either	TFAP2A	NUP205	Expression	37	10	0.00423729	0.127064	9.18114	25.641	403	39	HighEnriched	GO:0005515	protein binding	0.383	0.195	0.569
Tumour Suppressor Either	TFAP2A	PCDHB11	Expression	37	10	0.00423729	0.127064	9.18114	25.641	403	39	HighEnriched	No Redundancy	No Redundancy	No Score	0.357	0.216
Tumour Suppressor Either	MYO1E	FAT4	Mutation	2	101	0.00427642	0.127155	5.40541	24.9383	37	405	HighEnriched	GO:0005515	protein binding	1	No Score	No Score
Hoffman Either	MYC	TP53	Mutation	5	249	0.0042794	0.127155	25	59.0047	20	422	HighEnriched	GO:0007050 / GO:0007050 / GO:0006974 / GO:0035690 / GO:0034644 / GO:0003677 / GO:0003677 / GO:0043066 / GO:0043066 / GO:0048147 / GO:0000122 / GO:0000122 / GO:0000122 / GO:0007219 / GO:0005730 / GO:0005654 / GO:0005654 / GO:0005654 / GO:0005654 / GO:0005634 / GO:0045893 / GO:0045893 / GO:0045944 / GO:0045944 / GO:0045944 / GO:0045944 / GO:0045944 / GO:0045944 / GO:0005515 / GO:0043234 / GO:001033…	cell cycle arrest / cell cycle arrest / cellular response to DNA damage stimulus / cellular response to drug / cellular response to UV / DNA binding / DNA binding / negative regulation of apoptotic process / negative regulation of apoptotic process / negative regulation of fibroblast proliferation / negative regulation of transcription from RNA polymerase II promoter / negative regulation of tran…	0.766	0.61	0.826
Tumour Suppressor Either	MYC	TP53	Mutation	5	249	0.0042794	0.127155	25	59.0047	20	422	HighEnriched	GO:0007050 / GO:0007050 / GO:0006974 / GO:0035690 / GO:0034644 / GO:0003677 / GO:0003677 / GO:0043066 / GO:0043066 / GO:0048147 / GO:0000122 / GO:0000122 / GO:0000122 / GO:0007219 / GO:0005730 / GO:0005654 / GO:0005654 / GO:0005654 / GO:0005654 / GO:0005634 / GO:0045893 / GO:0045893 / GO:0045944 / GO:0045944 / GO:0045944 / GO:0045944 / GO:0045944 / GO:0045944 / GO:0005515 / GO:0043234 / GO:001033…	cell cycle arrest / cell cycle arrest / cellular response to DNA damage stimulus / cellular response to drug / cellular response to UV / DNA binding / DNA binding / negative regulation of apoptotic process / negative regulation of apoptotic process / negative regulation of fibroblast proliferation / negative regulation of transcription from RNA polymerase II promoter / negative regulation of tran…	0.766	0.61	0.826
Tumour Suppressor Either	ESRP1	PKD1L3	Expression	15	35	0.0042897	0.127155	6.91244	15.5556	217	225	HighEnriched	No Redundancy	No Redundancy	0.069	0.062	0.356
Hoffman Either	CNKSR1	TP53	Mutation	92	169	0.00429111	0.127155	50.8287	64.751	181	261	HighEnriched	GO:0007265	Ras protein signal transduction	0.709	0.29	0.393
Tumour Suppressor Either	CNKSR1	TP53	Mutation	92	169	0.00429111	0.127155	50.8287	64.751	181	261	HighEnriched	GO:0007265	Ras protein signal transduction	0.709	0.29	0.393
Tumour Suppressor Either	ZNF347	RB1	Mutation	15	55	0.00429479	0.127155	9.25926	19.6429	162	280	HighEnriched	GO:0003677 / GO:0005634 / GO:0006351	DNA binding / nucleus / transcription, DNA-templated	No Score	No Score	No Score
Hoffman Either	AHR	KRAS	Mutation	1	76	0.00435024	0.128357	2.43902	18.9526	41	401	HighEnriched	GO:0005515	protein binding	0.626	0.479	0.425
Tumour Suppressor Either	CNKSR1	PTPRD	Mutation	12	41	0.00435109	0.128357	6.62983	15.7088	181	261	HighEnriched	No Redundancy	No Redundancy	0.709	0.356	0.619
Tumour Suppressor Either	MVP	CAMTA1	Mutation	1	39	0.00436811	0.128627	1.28205	10.7143	78	364	HighEnriched	GO:0005737 / GO:0005634	cytoplasm / nucleus	No Score	No Score	No Score
Tumour Suppressor Either	RBM47	ARID1A	Mutation	14	46	0.00438258	0.128821	7.86517	17.4242	178	264	HighEnriched	GO:0005634 / GO:0005634	nucleus / nucleus	0.659	No Score	No Score
Hoffman Either	GSTO2	NSD1	Mutation	9	31	0.00441669	0.129176	4.66321	12.4498	193	249	HighEnriched	No Redundancy	No Redundancy	0.175	0.219	No Score
Tumour Suppressor Either	MNX1	ADAMTS9	Mutation	2	38	0.00442876	0.129176	2.04082	11.0465	98	344	HighEnriched	No Redundancy	No Redundancy	No Score	0.221	No Score
Tumour Suppressor Either	CASP8	CDH23	Expression	0	82	0.00443416	0.129176	0	19.8068	28	414	HighEnriched	GO:0005515	protein binding	1	0.197	0.443
Tumour Suppressor Either	CDK14	RB1	Mutation	5	65	0.00445499	0.129176	5.88235	18.2073	85	357	HighEnriched	GO:0005634 / GO:0005515	nucleus / protein binding	0.587	0.326	0.625
Tumour Suppressor Either	TES	PCLO	Expression	10	137	0.00446104	0.129176	16.9492	35.7702	59	383	HighEnriched	No Redundancy	No Redundancy	0.417	0.193	0.34
Tumour Suppressor Either	TGFBR2	ABCA1	Expression	1	42	0.00446677	0.129176	1.36986	11.3821	73	369	HighEnriched	GO:0005524 / GO:0005886 / GO:0005515 / GO:0042493 / GO:0007584	ATP binding / plasma membrane / protein binding / response to drug / response to nutrient	0.525	0.284	0.631
Tumour Suppressor Either	MTAP	PCDH17	Expression	1	43	0.00447157	0.129176	1.38889	11.6216	72	370	HighEnriched	No Redundancy	No Redundancy	0.158	No Score	No Score
Tumour Suppressor Either	F2RL1	CAMTA1	Mutation	12	28	0.00449145	0.129176	5.24017	13.1455	229	213	HighEnriched	No Redundancy	No Redundancy	No Score	No Score	No Score
Tumour Suppressor Either	ESRP1	CDH10	Expression	18	40	0.00450939	0.129176	8.29493	17.7778	217	225	HighEnriched	No Redundancy	No Redundancy	No Score	0.081	0.305
Hoffman Either	FHL2	BPTF	Mutation	1	68	0.00453603	0.129176	2.17391	17.1717	46	396	HighEnriched	GO:0000122 / GO:0005634 / GO:0045893 / GO:0005515 / GO:0006351 / GO:0008134 / GO:0008270	negative regulation of transcription from RNA polymerase II promoter / nucleus / positive regulation of transcription, DNA-templated / protein binding / transcription, DNA-templated / transcription factor binding / zinc ion binding	0.658	0.487	0.724
Tumour Suppressor Either	EXPH5	FAT4	Mutation	37	63	0.00454213	0.129176	16.895	28.2511	219	223	HighEnriched	No Redundancy	No Redundancy	0.491	No Score	No Score
Hoffman Either	AIG1	TP53	Mutation	14	322	0.00456394	0.129176	51.8519	77.5904	27	415	HighEnriched	GO:0005515	protein binding	1	No Score	No Score
Tumour Suppressor Either	AIG1	TP53	Mutation	14	322	0.00456394	0.129176	51.8519	77.5904	27	415	HighEnriched	GO:0005515	protein binding	1	No Score	No Score
Tumour Suppressor Either	CDH1	MRC2	Expression	12	33	0.00456757	0.129176	5.82524	13.9831	206	236	HighEnriched	GO:0016021 / GO:0005515	integral component of membrane / protein binding	0.845	0.14	No Score
Tumour Suppressor Either	ACN9	LRP1B	Mutation	1	164	0.00458193	0.129176	5.55556	38.6792	18	424	HighEnriched	No Redundancy	No Redundancy	No Score	0.031	0.075
Tumour Suppressor Either	ITPR3	LRP1B	Mutation	1	164	0.00458193	0.129176	5.55556	38.6792	18	424	HighEnriched	GO:0043235	receptor complex	No Score	0.101	1
Tumour Suppressor Either	TES	RYR2	Expression	10	135	0.0046006	0.129176	16.9492	35.248	59	383	HighEnriched	GO:0043234	protein complex	0.205	0.359	1
Tumour Suppressor Either	MYO1D	APC	Mutation	14	63	0.00460756	0.129176	10	20.8609	140	302	HighEnriched	No Redundancy	No Redundancy	No Score	0.335	0.266
Hoffman Either	TBC1D8B	SETD2	Mutation	1	44	0.00461428	0.129176	1.44928	11.7962	69	373	HighEnriched	No Redundancy	No Redundancy	No Score	No Score	No Score
Tumour Suppressor Either	SPINT2	KIF26B	Expression	9	41	0.00462886	0.129176	5.66038	14.4876	159	283	HighEnriched	GO:0005737	cytoplasm	No Score	No Score	No Score
Tumour Suppressor Either	SPINT2	PKD1L3	Expression	9	41	0.00462886	0.129176	5.66038	14.4876	159	283	HighEnriched	GO:0016021	integral component of membrane	0.082	0.181	0.413
Tumour Suppressor Either	SPINT2	ZNF536	Expression	9	41	0.00462886	0.129176	5.66038	14.4876	159	283	HighEnriched	No Redundancy	No Redundancy	No Score	No Score	No Score
Hoffman Either	MNX1	HDAC9	Mutation	3	43	0.00464784	0.129176	3.06122	12.5	98	344	HighEnriched	GO:0005634 / GO:0006351	nucleus / transcription, DNA-templated	No Score	0.311	No Score
Hoffman Either	EPHA2	DIDO1	Mutation	1	51	0.00465431	0.129176	1.63934	13.3858	61	381	HighEnriched	No Redundancy	No Redundancy	0.328	No Score	No Score
Tumour Suppressor Either	EPHA2	DIDO1	Mutation	1	51	0.00465431	0.129176	1.63934	13.3858	61	381	HighEnriched	No Redundancy	No Redundancy	0.328	No Score	No Score
Tumour Suppressor Either	OCLN	FAT4	Mutation	25	75	0.0046565	0.129176	15.2439	26.9784	164	278	HighEnriched	GO:0016021 / GO:0005886 / GO:0005886 / GO:0005515	integral component of membrane / plasma membrane / plasma membrane / protein binding	1	No Score	No Score
Hoffman Either	NAPRT1	KRAS	Mutation	11	66	0.00465826	0.129176	9.16667	20.4969	120	322	HighEnriched	No Redundancy	No Redundancy	0.158	0.236	0.356
Tumour Suppressor Either	ANXA1	DDX11	Expression	1	50	0.0046668	0.129176	1.5873	13.1926	63	379	HighEnriched	GO:0005634 / GO:0005515	nucleus / protein binding	0.474	0.359	0.436
Tumour Suppressor Either	EPHB2	MYCBP2	Expression	1	50	0.0046668	0.129176	1.5873	13.1926	63	379	HighEnriched	GO:0030424 / GO:0021952 / GO:0005515	axon / central nervous system projection neuron axonogenesis / protein binding	1	No Score	No Score
Tumour Suppressor Either	LSR	BRCA2	Mutation	8	47	0.00466849	0.129176	5.83942	15.4098	137	305	HighEnriched	No Redundancy	No Redundancy	No Score	0.173	0.321
Tumour Suppressor Either	LSR	IGF2R	Mutation	8	47	0.00466849	0.129176	5.83942	15.4098	137	305	HighEnriched	GO:0070062 / GO:0001889	extracellular vesicular exosome / liver development	No Score	0.13	0.583
Hoffman Either	SEL1L3	CREBBP	Mutation	1	54	0.00467918	0.129176	1.72414	14.0625	58	384	HighEnriched	No Redundancy	No Redundancy	No Score	No Score	No Score
Tumour Suppressor Either	SEL1L3	CREBBP	Mutation	1	54	0.00467918	0.129176	1.72414	14.0625	58	384	HighEnriched	No Redundancy	No Redundancy	No Score	No Score	No Score
Tumour Suppressor Either	BIN1	KIAA1549	Expression	1	54	0.00467918	0.129176	1.72414	14.0625	58	384	HighEnriched	No Redundancy	No Redundancy	No Score	No Score	No Score
Tumour Suppressor Either	TNFRSF10D	PCDH10	Mutation	5	38	0.00468767	0.129176	3.7594	12.2977	133	309	HighEnriched	GO:0016021	integral component of membrane	No Score	No Score	No Score
Tumour Suppressor Either	MTUS1	PZP	Expression	4	52	0.00469615	0.129176	4.21053	14.9856	95	347	HighEnriched	No Redundancy	No Redundancy	No Score	No Score	0.845
Tumour Suppressor Either	TES	ABCC11	Expression	1	52	0.00470571	0.129176	1.69492	13.577	59	383	HighEnriched	No Redundancy	No Redundancy	0.064	0.26	0.189
Tumour Suppressor Either	TES	ZNF729	Expression	1	52	0.00470571	0.129176	1.69492	13.577	59	383	HighEnriched	No Redundancy	No Redundancy	No Score	No Score	No Score
Tumour Suppressor Either	HOOK1	BRCA2	Mutation	8	47	0.00471862	0.129176	5.88235	15.3595	136	306	HighEnriched	GO:0005515	protein binding	0.578	0.194	0.532
Tumour Suppressor Either	CDH1	CDH10	Expression	17	41	0.00472036	0.129176	8.25243	17.3729	206	236	HighEnriched	GO:0034332 / GO:0005509 / GO:0016337 / GO:0045216 / GO:0034329 / GO:0007156 / GO:0016021 / GO:0005886 / GO:0005886	adherens junction organization / calcium ion binding / cell-cell adhesion / cell-cell junction organization / cell junction assembly / homophilic cell adhesion / integral component of membrane / plasma membrane / plasma membrane	No Score	0.599	1
Tumour Suppressor Either	KLF5	LTBP1	Expression	1	50	0.0047211	0.129176	1.63934	13.1234	61	381	HighEnriched	GO:0005515	protein binding	1	0.082	0.196
Tumour Suppressor Either	KLF5	ZNF729	Expression	1	52	0.00472661	0.129176	1.63934	13.6483	61	381	HighEnriched	GO:0003677 / GO:0046872 / GO:0005634	DNA binding / metal ion binding / nucleus	No Score	No Score	No Score
Tumour Suppressor Either	SPINT2	ABCB1	Expression	11	46	0.00476741	0.130073	6.91824	16.2544	159	283	HighEnriched	GO:0016021	integral component of membrane	0.183	0.342	0.389
Hoffman Either	SMARCA4	PIK3CA	Expression	0	72	0.00479107	0.130284	0	17.5182	31	411	HighEnriched	GO:0005524 / GO:0005515	ATP binding / protein binding	0.426	0.255	0.328
Tumour Suppressor Either	SMARCA4	PIK3CA	Expression	0	72	0.00479107	0.130284	0	17.5182	31	411	HighEnriched	GO:0005524 / GO:0005515	ATP binding / protein binding	0.426	0.255	0.328
Tumour Suppressor Either	F11R	NOTCH1	Mutation	5	39	0.00481712	0.130414	3.81679	12.5402	131	311	HighEnriched	GO:0016021 / GO:0005886 / GO:0005886 / GO:0005515	integral component of membrane / plasma membrane / plasma membrane / protein binding	1	0.247	0.461
Tumour Suppressor Either	F11R	PTPRD	Mutation	5	39	0.00481712	0.130414	3.81679	12.5402	131	311	HighEnriched	GO:0005515	protein binding	1	0.322	0.619
Hoffman Either	OVOL2	TP53	Mutation	105	156	0.00483701	0.130414	51.7241	65.272	203	239	HighEnriched	GO:0003677 / GO:0008285 / GO:0045892 / GO:0005634 / GO:0005634 / GO:0045893 / GO:0045893 / GO:0044212	DNA binding / negative regulation of cell proliferation / negative regulation of transcription, DNA-templated / nucleus / nucleus / positive regulation of transcription, DNA-templated / positive regulation of transcription, DNA-templated / transcription regulatory region DNA binding	0.358	0.404	1
Tumour Suppressor Either	OVOL2	TP53	Mutation	105	156	0.00483701	0.130414	51.7241	65.272	203	239	HighEnriched	GO:0003677 / GO:0008285 / GO:0045892 / GO:0005634 / GO:0005634 / GO:0045893 / GO:0045893 / GO:0044212	DNA binding / negative regulation of cell proliferation / negative regulation of transcription, DNA-templated / nucleus / nucleus / positive regulation of transcription, DNA-templated / positive regulation of transcription, DNA-templated / transcription regulatory region DNA binding	0.358	0.404	1
Tumour Suppressor Either	VAMP8	NOTCH1	Mutation	5	39	0.00483888	0.130414	3.84615	12.5	130	312	HighEnriched	GO:0016021 / GO:0005886	integral component of membrane / plasma membrane	0.524	0.146	0.614
Tumour Suppressor Either	EPHB2	FRYL	Expression	1	51	0.00484375	0.130414	1.5873	13.4565	63	379	HighEnriched	No Redundancy	No Redundancy	No Score	No Score	No Score
Hoffman Either	DMKN	DIDO1	Mutation	16	36	0.00487185	0.13074	7.33945	16.0714	218	224	HighEnriched	No Redundancy	No Redundancy	0.328	No Score	No Score
Tumour Suppressor Either	DMKN	DIDO1	Mutation	16	36	0.00487185	0.13074	7.33945	16.0714	218	224	HighEnriched	No Redundancy	No Redundancy	0.328	No Score	No Score
Tumour Suppressor Either	MGST1	ERBB4	Mutation	3	48	0.00490879	0.13093	3.37079	13.5977	89	353	HighEnriched	GO:0016021 / GO:0005739 / GO:0005634 / GO:0005515 / GO:0042803	integral component of membrane / mitochondrion / nucleus / protein binding / protein homodimerization activity	0.501	0.212	0.569
Hoffman Either	KLF4	CHD7	Mutation	42	9	0.00492106	0.13093	10.219	29.0323	411	31	HighEnriched	GO:0005634 / GO:0005634 / GO:0005515	nucleus / nucleus / protein binding	0.438	0.459	1
Tumour Suppressor Either	KLF4	CHD7	Expression	42	9	0.00492106	0.13093	10.219	29.0323	411	31	HighEnriched	GO:0005634 / GO:0005634 / GO:0005515	nucleus / nucleus / protein binding	0.438	0.459	1
Hoffman Either	RIN3	DIDO1	Mutation	3	49	0.00494452	0.13093	3.40909	13.8418	88	354	HighEnriched	No Redundancy	No Redundancy	0.328	No Score	No Score
Tumour Suppressor Either	RIN3	DIDO1	Mutation	3	49	0.00494452	0.13093	3.40909	13.8418	88	354	HighEnriched	No Redundancy	No Redundancy	0.328	No Score	No Score
Tumour Suppressor Either	CASP8	MUC16	Expression	9	249	0.00495477	0.13093	32.1429	60.1449	28	414	HighEnriched	GO:0005515	protein binding	1	0.323	0.416
Hoffman Either	CDH1	TP53	Mutation	107	154	0.00497438	0.13093	51.9417	65.2542	206	236	HighEnriched	GO:0006915 / GO:0005737 / GO:0045893 / GO:0045893 / GO:0005515 / GO:0019903	apoptotic process / cytoplasm / positive regulation of transcription, DNA-templated / positive regulation of transcription, DNA-templated / protein binding / protein phosphatase binding	0.626	0.426	0.524
Tumour Suppressor Both	CDH1	TP53	Both	107	154	0.00497438	0.13093	51.9417	65.2542	206	236	HighEnriched	GO:0006915 / GO:0005737 / GO:0045893 / GO:0045893 / GO:0005515 / GO:0019903	apoptotic process / cytoplasm / positive regulation of transcription, DNA-templated / positive regulation of transcription, DNA-templated / protein binding / protein phosphatase binding	0.626	0.426	0.524
Tumour Suppressor Either	CHMP4C	APC	Mutation	9	68	0.00497947	0.13093	8.49057	20.2381	106	336	HighEnriched	GO:0005829 / GO:0005515	cytosol / protein binding	1	0.192	0.504
Tumour Suppressor Either	TGFBR2	COL7A1	Expression	4	67	0.00498818	0.13093	5.47945	18.1572	73	369	HighEnriched	GO:0005515	protein binding	1	0.304	0.25
Tumour Suppressor Either	DUSP6	DNAH10	Expression	2	78	0.00499868	0.13093	4.16667	19.797	48	394	HighEnriched	GO:0005737	cytoplasm	No Score	No Score	No Score
Hoffman Either	TBC1D8B	KRAS	Mutation	4	73	0.00503615	0.13093	5.7971	19.571	69	373	HighEnriched	No Redundancy	No Redundancy	No Score	No Score	No Score
Tumour Suppressor Both	CDH1	PTPRD	Both	15	38	0.00503972	0.13093	7.28155	16.1017	206	236	HighEnriched	GO:0050839 / GO:0005515	cell adhesion molecule binding / protein binding	0.804	0.358	0.68
Hoffman Either	PTER	TP53	Mutation	18	318	0.00504278	0.13093	54.5455	77.7506	33	409	HighEnriched	GO:0008270	zinc ion binding	0.477	0.786	0.266
Tumour Suppressor Either	PTER	TP53	Mutation	18	318	0.00504278	0.13093	54.5455	77.7506	33	409	HighEnriched	GO:0008270	zinc ion binding	0.477	0.786	0.266
Tumour Suppressor Either	ARHGEF16	BRCA2	Mutation	6	49	0.00504436	0.13093	5.21739	14.9847	115	327	HighEnriched	GO:0005515	protein binding	0.536	0.234	0.784
Hoffman Either	ZFYVE21	TP53	Mutation	4	250	0.00507683	0.13093	23.5294	58.8235	17	425	HighEnriched	No Redundancy	No Redundancy	No Score	No Score	No Score
Tumour Suppressor Either	ZFYVE21	TP53	Mutation	4	250	0.00507683	0.13093	23.5294	58.8235	17	425	HighEnriched	No Redundancy	No Redundancy	No Score	No Score	No Score
Tumour Suppressor Either	SMARCD3	CNTNAP2	Mutation	58	16	0.00507899	0.13093	14.8338	31.3725	391	51	HighEnriched	No Redundancy	No Redundancy	0.815	0.345	0.424
Tumour Suppressor Either	KLF4	FLNB	Expression	51	10	0.00508507	0.13093	12.4088	32.2581	411	31	HighEnriched	GO:0005515	protein binding	0.504	0.254	0.377
Hoffman Either	TNFRSF10D	SMARCA4	Mutation	10	55	0.00508799	0.13093	7.5188	17.7994	133	309	HighEnriched	No Redundancy	No Redundancy	0.176	0.226	No Score
Tumour Suppressor Either	TNFRSF10D	SMARCA4	Mutation	10	55	0.00508799	0.13093	7.5188	17.7994	133	309	HighEnriched	No Redundancy	No Redundancy	0.176	0.226	No Score
Hoffman Either	NLRX1	TP53	Mutation	12	324	0.00509047	0.13093	50	77.512	24	418	HighEnriched	GO:0005524 / GO:0005515 / GO:0016032	ATP binding / protein binding / viral process	1	0.16	0.592
Tumour Suppressor Either	NLRX1	TP53	Mutation	12	324	0.00509047	0.13093	50	77.512	24	418	HighEnriched	GO:0005524 / GO:0005515 / GO:0016032	ATP binding / protein binding / viral process	1	0.16	0.592
Tumour Suppressor Either	MAP7	FAT4	Mutation	27	73	0.00509577	0.13093	15.6069	27.1375	173	269	HighEnriched	No Redundancy	No Redundancy	0.815	No Score	No Score
Tumour Suppressor Either	KLF4	KCNH8	Expression	34	8	0.00512279	0.13093	8.27251	25.8065	411	31	HighEnriched	No Redundancy	No Redundancy	0.062	0.156	0.253
Tumour Suppressor Either	GPR39	SLIT2	Mutation	6	51	0.00513534	0.13093	5.35714	15.4545	112	330	HighEnriched	GO:0005886	plasma membrane	No Score	0.856	0.513
Tumour Suppressor Either	SFN	PCNX	Expression	8	37	0.00514554	0.13093	4.87805	13.3094	164	278	HighEnriched	No Redundancy	No Redundancy	No Score	No Score	No Score
Tumour Suppressor Either	HTATIP2	CDH10	Expression	0	58	0.00516096	0.13093	0	14.3921	39	403	HighEnriched	No Redundancy	No Redundancy	No Score	0.172	0.425
Tumour Suppressor Either	MTAP	TACC2	Expression	2	52	0.00517167	0.13093	2.77778	14.0541	72	370	HighEnriched	GO:0005737 / GO:0005634	cytoplasm / nucleus	0.089	No Score	0.637
Tumour Suppressor Either	TM4SF1	SLIT2	Mutation	3	54	0.00517975	0.13093	3.7037	14.9584	81	361	HighEnriched	No Redundancy	No Redundancy	0.477	0.234	0.619
Tumour Suppressor Either	HTATIP2	UTRN	Expression	0	59	0.00519252	0.13093	0	14.6402	39	403	HighEnriched	GO:0005737 / GO:0005634 / GO:0005515	cytoplasm / nucleus / protein binding	0.681	0.233	0.61
Tumour Suppressor Either	MCOLN3	MYO18B	Mutation	14	75	0.00519848	0.13093	11.5702	23.3645	121	321	HighEnriched	No Redundancy	No Redundancy	No Score	No Score	0.23
Tumour Suppressor Either	GSTT1	ADAMTSL3	Expression	13	34	0.00520841	0.13093	6.25	14.5299	208	234	HighEnriched	No Redundancy	No Redundancy	No Score	No Score	No Score
Tumour Suppressor Either	MTAP	HECW1	Expression	2	51	0.00520849	0.13093	2.77778	13.7838	72	370	HighEnriched	GO:0005737	cytoplasm	0.174	0.251	No Score
Tumour Suppressor Both	KLF5	ATM	Both	3	72	0.00522689	0.13093	4.91803	18.8976	61	381	HighEnriched	GO:0003677 / GO:0005515	DNA binding / protein binding	1	0.458	0.527
Hoffman Either	ZNF253	TP53	Mutation	31	305	0.00524016	0.13093	59.6154	78.2051	52	390	HighEnriched	GO:0003677 / GO:0045892 / GO:0005634 / GO:0006355 / GO:0008270	DNA binding / negative regulation of transcription, DNA-templated / nucleus / regulation of transcription, DNA-templated / zinc ion binding	1	0.197	No Score
Tumour Suppressor Either	ZNF253	TP53	Mutation	31	305	0.00524016	0.13093	59.6154	78.2051	52	390	HighEnriched	GO:0003677 / GO:0045892 / GO:0005634 / GO:0006355 / GO:0008270	DNA binding / negative regulation of transcription, DNA-templated / nucleus / regulation of transcription, DNA-templated / zinc ion binding	1	0.197	No Score
Tumour Suppressor Either	GPX8	ARID1A	Mutation	3	57	0.00526264	0.13093	3.8961	15.6164	77	365	HighEnriched	No Redundancy	No Redundancy	0.187	No Score	0.523
Tumour Suppressor Either	GLRB	RB1	Mutation	3	67	0.00526516	0.13093	4.61538	17.7719	65	377	HighEnriched	GO:0005515	protein binding	0.514	0.295	0.252
Tumour Suppressor Either	TES	PLXNA4	Expression	2	63	0.00526664	0.13093	3.38983	16.4491	59	383	HighEnriched	No Redundancy	No Redundancy	No Score	0.38	0.69
Tumour Suppressor Either	VCL	NLRP13	Expression	0	42	0.00526864	0.13093	0	10.7969	53	389	HighEnriched	No Redundancy	No Redundancy	No Score	No Score	No Score
Tumour Suppressor Either	YAP1	PKD1L3	Expression	0	50	0.00527248	0.13093	0	12.5945	45	397	HighEnriched	No Redundancy	No Redundancy	0.111	0.267	0.389
Tumour Suppressor Either	MARVELD2	FAT4	Mutation	17	86	0.00527457	0.13093	14.0496	26.7913	121	321	HighEnriched	GO:0016021 / GO:0005886	integral component of membrane / plasma membrane	No Score	No Score	No Score
Hoffman Either	CCND1	DIDO1	Mutation	0	52	0.00528043	0.13093	0	13.0653	44	398	HighEnriched	GO:0005634 / GO:0006351	nucleus / transcription, DNA-templated	0.328	No Score	No Score
Tumour Suppressor Either	CCND1	DIDO1	Mutation	0	52	0.00528043	0.13093	0	13.0653	44	398	HighEnriched	GO:0005634 / GO:0006351	nucleus / transcription, DNA-templated	0.328	No Score	No Score
Tumour Suppressor Either	MGST2	NOTCH1	Mutation	0	44	0.00528043	0.13093	0	11.2821	52	390	HighEnriched	GO:0005789 / GO:0016021 / GO:0005886	endoplasmic reticulum membrane / integral component of membrane / plasma membrane	0.154	0.179	0.682
Hoffman Either	SHROOM3	TP53	Mutation	49	286	0.0052837	0.13093	62.8205	78.5714	78	364	HighEnriched	GO:0005737	cytoplasm	No Score	0.3	0.426
Tumour Suppressor Either	SHROOM3	TP53	Mutation	49	286	0.0052837	0.13093	62.8205	78.5714	78	364	HighEnriched	GO:0005737	cytoplasm	No Score	0.3	0.426
Hoffman Either	MARVELD2	HDAC9	Mutation	5	42	0.00529181	0.13093	4.13223	13.0841	121	321	HighEnriched	No Redundancy	No Redundancy	No Score	0.201	0.118
Hoffman Either	BIN1	KRAS	Mutation	3	74	0.00529551	0.13093	5.17241	19.2708	58	384	HighEnriched	GO:0005515 / GO:0032403	protein binding / protein complex binding	1	0.265	0.425
Tumour Suppressor Either	BIN1	KRAS	Expression	3	74	0.00529551	0.13093	5.17241	19.2708	58	384	HighEnriched	GO:0005515 / GO:0032403	protein binding / protein complex binding	1	0.265	0.425
Tumour Suppressor Either	GSTT1	PCDHB7	Expression	11	31	0.00530379	0.130936	5.28846	13.2479	208	234	HighEnriched	No Redundancy	No Redundancy	No Score	No Score	No Score
Tumour Suppressor Either	ESRP1	LAMA2	Expression	26	50	0.00534785	0.131758	11.9816	22.2222	217	225	HighEnriched	No Redundancy	No Redundancy	0.172	0.074	0.166
Hoffman Either	CHMP4C	NCOR2	Mutation	6	54	0.00535318	0.131758	5.66038	16.0714	106	336	HighEnriched	GO:0005515	protein binding	1	0.138	0.345
Hoffman Either	TMEM144	PBRM1	Mutation	25	17	0.00537925	0.132002	7.26744	17.3469	344	98	HighEnriched	No Redundancy	No Redundancy	No Score	No Score	No Score
Tumour Suppressor Either	TMEM144	PBRM1	Mutation	25	17	0.00537925	0.132002	7.26744	17.3469	344	98	HighEnriched	No Redundancy	No Redundancy	No Score	No Score	No Score
Hoffman Either	OVOL2	KRAS	Mutation	24	53	0.0054079	0.132316	11.8227	22.1757	203	239	HighEnriched	No Redundancy	No Redundancy	0.245	0.343	0.305
Hoffman Either	RASEF	KRAS	Mutation	16	61	0.00540826	0.132316	10.4575	21.1073	153	289	HighEnriched	GO:0005525 / GO:0007264	GTP binding / small GTPase mediated signal transduction	No Score	No Score	No Score
Hoffman Either	YAP1	DIDO1	Mutation	0	52	0.00544382	0.132497	0	13.0982	45	397	HighEnriched	GO:0005737 / GO:0005634	cytoplasm / nucleus	0.47	No Score	No Score
Tumour Suppressor Both	YAP1	DIDO1	Both	0	52	0.00544382	0.132497	0	13.0982	45	397	HighEnriched	GO:0005737 / GO:0005634	cytoplasm / nucleus	0.47	No Score	No Score
Tumour Suppressor Either	YAP1	FRYL	Expression	0	52	0.00544382	0.132497	0	13.0982	45	397	HighEnriched	No Redundancy	No Redundancy	No Score	No Score	No Score
Tumour Suppressor Either	SFN	PCDH15	Expression	23	70	0.00545046	0.132497	14.0244	25.1799	164	278	HighEnriched	GO:0005615	extracellular space	No Score	0.127	0.519
Hoffman Either	TPD52L1	PHRF1	Mutation	5	43	0.00545621	0.132497	4.23729	13.2716	118	324	HighEnriched	No Redundancy	No Redundancy	0.69	No Score	No Score
Hoffman Either	CRB3	KRAS	Mutation	25	52	0.0054898	0.133115	11.9617	22.3176	209	233	HighEnriched	GO:0005886	plasma membrane	0.745	0.203	1
Hoffman Either	KIF7	TP53	Mutation	2	252	0.00551134	0.133242	16.6667	58.6047	12	430	HighEnriched	GO:0005524 / GO:0005515	ATP binding / protein binding	0.577	0.261	0.507
Tumour Suppressor Either	KIF7	TP53	Mutation	2	252	0.00551134	0.133242	16.6667	58.6047	12	430	HighEnriched	GO:0005524 / GO:0005515	ATP binding / protein binding	0.577	0.261	0.507
Hoffman Either	CSRNP1	TP53	Mutation	1	253	0.00557824	0.134066	11.1111	58.4296	9	433	HighEnriched	GO:0006915 / GO:0005634 / GO:0045944 / GO:0045944 / GO:0045944 / GO:0001228 / GO:0003700	apoptotic process / nucleus / positive regulation of transcription from RNA polymerase II promoter / positive regulation of transcription from RNA polymerase II promoter / positive regulation of transcription from RNA polymerase II promoter / RNA polymerase II transcription regulatory region sequence-specific DNA binding transcription factor activity involved in positive regulation of transcripti…	0.389	0.334	1
Tumour Suppressor Either	CSRNP1	TP53	Mutation	1	253	0.00557824	0.134066	11.1111	58.4296	9	433	HighEnriched	GO:0006915 / GO:0005634 / GO:0045944 / GO:0045944 / GO:0045944 / GO:0001228 / GO:0003700	apoptotic process / nucleus / positive regulation of transcription from RNA polymerase II promoter / positive regulation of transcription from RNA polymerase II promoter / positive regulation of transcription from RNA polymerase II promoter / RNA polymerase II transcription regulatory region sequence-specific DNA binding transcription factor activity involved in positive regulation of transcripti…	0.389	0.334	1
Hoffman Either	WASF2	TP53	Mutation	1	253	0.00557824	0.134066	11.1111	58.4296	9	433	HighEnriched	GO:0005829 / GO:0005829 / GO:0005515	cytosol / cytosol / protein binding	0.603	0.277	0.548
Tumour Suppressor Either	WASF2	TP53	Mutation	1	253	0.00557824	0.134066	11.1111	58.4296	9	433	HighEnriched	GO:0005829 / GO:0005829 / GO:0005515	cytosol / cytosol / protein binding	0.603	0.277	0.548
Tumour Suppressor Either	STXBP2	LRP1B	Mutation	20	145	0.00559123	0.134181	24.0964	40.39	83	359	HighEnriched	GO:0015031	protein transport	No Score	0.159	0.386
Tumour Suppressor Either	CNKSR1	FAT4	Mutation	29	71	0.00563812	0.135108	16.0221	27.2031	181	261	HighEnriched	GO:0005886	plasma membrane	0.709	No Score	No Score
Tumour Suppressor Either	KLF4	POLE	Expression	43	9	0.00566108	0.13546	10.4623	29.0323	411	31	HighEnriched	GO:0005634 / GO:0008270	nucleus / zinc ion binding	0.4	0.361	0.696
Tumour Suppressor Either	CA13	PCDH10	Mutation	6	37	0.00567903	0.135691	4.10959	12.5	146	296	HighEnriched	No Redundancy	No Redundancy	No Score	No Score	No Score
Hoffman Either	MARVELD2	PBRM1	Mutation	4	38	0.00569742	0.135733	3.30579	11.838	121	321	HighEnriched	No Redundancy	No Redundancy	No Score	0.318	0.056
Tumour Suppressor Either	MARVELD2	PBRM1	Mutation	4	38	0.00569742	0.135733	3.30579	11.838	121	321	HighEnriched	No Redundancy	No Redundancy	No Score	0.318	0.056
Tumour Suppressor Either	EVPL	NOTCH1	Mutation	9	35	0.00572433	0.136087	5.14286	13.1086	175	267	HighEnriched	GO:0030216	keratinocyte differentiation	0.443	0.342	0.316
Tumour Suppressor Either	MNX1	PEG3	Mutation	6	60	0.00572895	0.136087	6.12245	17.4419	98	344	HighEnriched	GO:0005634 / GO:0006357	nucleus / regulation of transcription from RNA polymerase II promoter	No Score	0.564	No Score
Hoffman Either	LONRF3	BPTF	Mutation	14	55	0.00577203	0.136778	9.09091	19.0972	154	288	HighEnriched	GO:0005515 / GO:0008270	protein binding / zinc ion binding	1	No Score	No Score
Hoffman Either	LRRC8E	TP53	Mutation	30	224	0.00578313	0.136778	42.2535	60.3774	71	371	HighEnriched	No Redundancy	No Redundancy	No Score	No Score	No Score
Tumour Suppressor Either	LRRC8E	TP53	Mutation	30	224	0.00578313	0.136778	42.2535	60.3774	71	371	HighEnriched	No Redundancy	No Redundancy	No Score	No Score	No Score
Tumour Suppressor Either	SPINT1	NOTCH1	Mutation	10	34	0.00581666	0.137372	5.29101	13.4387	189	253	HighEnriched	GO:0005576	extracellular region	No Score	0.665	0.529
Tumour Suppressor Either	STAP2	APC	Mutation	10	67	0.00586132	0.137977	8.92857	20.303	112	330	HighEnriched	GO:0005737 / GO:0005886 / GO:0005515	cytoplasm / plasma membrane / protein binding	1	No Score	No Score
Tumour Suppressor Either	MNX1	FAT4	Mutation	12	88	0.00586298	0.137977	12.2449	25.5814	98	344	HighEnriched	No Redundancy	No Redundancy	No Score	No Score	No Score
Hoffman Either	LYN	KRAS	Mutation	6	71	0.00587604	0.137977	7.22892	19.7772	83	359	HighEnriched	GO:0007596 / GO:0038095 / GO:0045087 / GO:0050900 / GO:0045121 / GO:0005886 / GO:0005886 / GO:0005515	blood coagulation / Fc-epsilon receptor signaling pathway / innate immune response / leukocyte migration / membrane raft / plasma membrane / plasma membrane / protein binding	0.601	0.586	1
Hoffman Either	TSPAN5	KRAS	Mutation	6	71	0.00587604	0.137977	7.22892	19.7772	83	359	HighEnriched	No Redundancy	No Redundancy	No Score	No Score	No Score
Hoffman Either	PROCR	KRAS	Mutation	10	67	0.00590036	0.138163	8.84956	20.3647	113	329	HighEnriched	GO:0007596 / GO:0005515	blood coagulation / protein binding	0.789	0.409	0.619
Hoffman Either	KCNK1	KRAS	Mutation	13	64	0.00593184	0.138163	9.77444	20.712	133	309	HighEnriched	GO:0005886	plasma membrane	0.057	0.276	1
Tumour Suppressor Either	LSR	PEG3	Mutation	11	55	0.0059439	0.138163	8.0292	18.0328	137	305	HighEnriched	No Redundancy	No Redundancy	No Score	0.037	No Score
Tumour Suppressor Either	ANXA3	ATM	Mutation	18	57	0.00594869	0.138163	10.5882	20.9559	170	272	HighEnriched	No Redundancy	No Redundancy	0.34	0.214	0.33
Hoffman Either	TPD52L1	PBRM1	Mutation	4	38	0.00594917	0.138163	3.38983	11.7284	118	324	HighEnriched	GO:0005515	protein binding	0.783	0.259	0.325
Tumour Suppressor Either	TPD52L1	PBRM1	Mutation	4	38	0.00594917	0.138163	3.38983	11.7284	118	324	HighEnriched	GO:0005515	protein binding	0.783	0.259	0.325
Hoffman Either	JAG2	TP53	Mutation	69	267	0.0059516	0.138163	65.7143	79.2285	105	337	HighEnriched	GO:0030154 / GO:0001701 / GO:0007219 / GO:0007219 / GO:0005515	cell differentiation / in utero embryonic development / Notch signaling pathway / Notch signaling pathway / protein binding	0.603	0.406	0.268
Tumour Suppressor Either	JAG2	TP53	Mutation	69	267	0.0059516	0.138163	65.7143	79.2285	105	337	HighEnriched	GO:0030154 / GO:0001701 / GO:0007219 / GO:0007219 / GO:0005515	cell differentiation / in utero embryonic development / Notch signaling pathway / Notch signaling pathway / protein binding	0.603	0.406	0.268
Tumour Suppressor Either	CDH1	CNTNAP5	Expression	22	48	0.00601432	0.139421	10.6796	20.339	206	236	HighEnriched	GO:0016021	integral component of membrane	No Score	No Score	No Score
Tumour Suppressor Both	CAV2	PKD1	Both	10	70	0.00602817	0.139466	9.34579	20.8955	107	335	HighEnriched	GO:0005794 / GO:0005887 / GO:0005634 / GO:0005886 / GO:0005515	Golgi apparatus / integral component of plasma membrane / nucleus / plasma membrane / protein binding	0.616	0.289	0.669
Tumour Suppressor Either	SFN	CACNA1E	Expression	15	53	0.00604187	0.139466	9.14634	19.0647	164	278	HighEnriched	No Redundancy	No Redundancy	0.062	0.295	0.425
Hoffman Either	OCLN	EP300	Mutation	15	53	0.00604187	0.139466	9.14634	19.0647	164	278	HighEnriched	GO:0006915 / GO:0005515	apoptotic process / protein binding	1	0.271	0.275
Tumour Suppressor Either	CDS1	DLEC1	Mutation	7	34	0.00610778	0.1405	4.32099	12.1429	162	280	HighEnriched	No Redundancy	No Redundancy	0.255	0.435	0.565
Tumour Suppressor Either	SFN	CAMSAP1	Expression	7	33	0.00611245	0.1405	4.26829	11.8705	164	278	HighEnriched	GO:0005737	cytoplasm	0.594	0.308	0.379
Tumour Suppressor Either	OCLN	CAMTA1	Mutation	7	33	0.00611245	0.1405	4.26829	11.8705	164	278	HighEnriched	No Redundancy	No Redundancy	No Score	No Score	No Score
Tumour Suppressor Either	PHLDA3	IGFN1	Expression	40	8	0.00617636	0.14177	9.66184	28.5714	414	28	HighEnriched	No Redundancy	No Redundancy	No Score	0.406	0.305
Hoffman Either	SOX9	TP53	Mutation	61	275	0.00626352	0.143264	64.8936	79.023	94	348	HighEnriched	GO:0003682 / GO:0043066 / GO:0043066 / GO:0043066 / GO:0043066 / GO:0045892 / GO:0005634 / GO:0045893 / GO:0045893 / GO:0045893 / GO:0045893 / GO:0045944 / GO:0045944 / GO:0045944 / GO:0005515 / GO:0043234 / GO:0006461 / GO:0042981 / GO:0001077 / GO:0003700 / GO:0003700	chromatin binding / negative regulation of apoptotic process / negative regulation of apoptotic process / negative regulation of apoptotic process / negative regulation of apoptotic process / negative regulation of transcription, DNA-templated / nucleus / positive regulation of transcription, DNA-templated / positive regulation of transcription, DNA-templated / positive regulation of transcriptio…	0.725	0.579	0.676
Tumour Suppressor Either	SOX9	TP53	Mutation	61	275	0.00626352	0.143264	64.8936	79.023	94	348	HighEnriched	GO:0003682 / GO:0043066 / GO:0043066 / GO:0043066 / GO:0043066 / GO:0045892 / GO:0005634 / GO:0045893 / GO:0045893 / GO:0045893 / GO:0045893 / GO:0045944 / GO:0045944 / GO:0045944 / GO:0005515 / GO:0043234 / GO:0006461 / GO:0042981 / GO:0001077 / GO:0003700 / GO:0003700	chromatin binding / negative regulation of apoptotic process / negative regulation of apoptotic process / negative regulation of apoptotic process / negative regulation of apoptotic process / negative regulation of transcription, DNA-templated / nucleus / positive regulation of transcription, DNA-templated / positive regulation of transcription, DNA-templated / positive regulation of transcriptio…	0.725	0.579	0.676
Tumour Suppressor Either	TNFRSF10A	RYR2	Expression	5	140	0.00626774	0.143264	13.1579	34.6535	38	404	HighEnriched	GO:0005515	protein binding	0.524	0.316	0.581
Tumour Suppressor Both	SFN	APC	Both	18	59	0.00628453	0.143447	10.9756	21.223	164	278	HighEnriched	GO:0006915 / GO:0005737 / GO:0005829 / GO:0008285 / GO:0005634 / GO:0005515 / GO:0019901	apoptotic process / cytoplasm / cytosol / negative regulation of cell proliferation / nucleus / protein binding / protein kinase binding	0.715	0.529	0.503
Tumour Suppressor Either	ZFP37	PTEN	Mutation	5	52	0.00629442	0.143472	5.05051	15.1603	99	343	HighEnriched	GO:0005634	nucleus	0.188	0.916	No Score
Tumour Suppressor Either	VAMP8	FAT4	Mutation	19	84	0.00635156	0.144573	14.6154	26.9231	130	312	HighEnriched	GO:0016021 / GO:0005886	integral component of membrane / plasma membrane	0.815	No Score	No Score
Tumour Suppressor Either	PLAGL1	COL4A4	Expression	12	40	0.00648779	0.147469	6.66667	15.2672	180	262	HighEnriched	No Redundancy	No Redundancy	0.214	0.304	0.383
Tumour Suppressor Either	KLF4	CDH23	Expression	70	12	0.00650796	0.147722	17.0316	38.7097	411	31	HighEnriched	GO:0005515	protein binding	1	0.176	0.401
Hoffman Either	BOK	TP53	Mutation	39	297	0.00658034	0.14781	61.9048	78.3641	63	379	HighEnriched	GO:0006915 / GO:0008283 / GO:0005737 / GO:0072332 / GO:0005739 / GO:0051402 / GO:0005634 / GO:0043065 / GO:0005515 / GO:0046982	apoptotic process / cell proliferation / cytoplasm / intrinsic apoptotic signaling pathway by p53 class mediator / mitochondrion / neuron apoptotic process / nucleus / positive regulation of apoptotic process / protein binding / protein heterodimerization activity	0.626	0.445	0.705
Tumour Suppressor Either	BOK	TP53	Mutation	39	297	0.00658034	0.14781	61.9048	78.3641	63	379	HighEnriched	GO:0006915 / GO:0008283 / GO:0005737 / GO:0072332 / GO:0005739 / GO:0051402 / GO:0005634 / GO:0043065 / GO:0005515 / GO:0046982	apoptotic process / cell proliferation / cytoplasm / intrinsic apoptotic signaling pathway by p53 class mediator / mitochondrion / neuron apoptotic process / nucleus / positive regulation of apoptotic process / protein binding / protein heterodimerization activity	0.626	0.445	0.705
Tumour Suppressor Either	SFN	PRRC2A	Expression	9	39	0.00658093	0.14781	5.4878	14.0288	164	278	HighEnriched	GO:0005737 / GO:0070062 / GO:0005634 / GO:0005515	cytoplasm / extracellular vesicular exosome / nucleus / protein binding	0.613	No Score	1
Hoffman Either	PCGF5	OBSCN	Expression	0	100	0.00658407	0.14781	0	23.8095	22	420	HighEnriched	GO:0005515	protein binding	1	No Score	0.486
Tumour Suppressor Either	CNKSR1	PEG3	Mutation	17	49	0.00659141	0.14781	9.39227	18.7739	181	261	HighEnriched	No Redundancy	No Redundancy	0.153	0.101	No Score
Tumour Suppressor Either	CA13	DMBT1	Mutation	10	48	0.00659436	0.14781	6.84932	16.2162	146	296	HighEnriched	No Redundancy	No Redundancy	No Score	0.182	0.784
Tumour Suppressor Either	OVOL2	FAT4	Mutation	35	68	0.00660592	0.14781	17.2414	28.4519	203	239	HighEnriched	No Redundancy	No Redundancy	0.273	No Score	No Score
Hoffman Either	TMEM25	TP53	Mutation	122	213	0.00661079	0.14781	68.9266	80.3774	177	265	HighEnriched	No Redundancy	No Redundancy	No Score	No Score	No Score
Tumour Suppressor Either	TMEM25	TP53	Mutation	122	213	0.00661079	0.14781	68.9266	80.3774	177	265	HighEnriched	No Redundancy	No Redundancy	No Score	No Score	No Score
Hoffman Either	ZFP82	SMARCA4	Mutation	9	56	0.00661486	0.14781	7.37705	17.5	122	320	HighEnriched	GO:0005634	nucleus	0.262	0.958	No Score
Tumour Suppressor Either	ZFP82	SMARCA4	Mutation	9	56	0.00661486	0.14781	7.37705	17.5	122	320	HighEnriched	GO:0005634	nucleus	0.262	0.958	No Score
Hoffman Either	TP53	BRAF	Expression	5	60	0.00663482	0.14781	5.74713	16.9014	87	355	HighEnriched	GO:0005524 / GO:0005829 / GO:0005829 / GO:0042802 / GO:0043066 / GO:0043066 / GO:0005634 / GO:0005515 / GO:0046982	ATP binding / cytosol / cytosol / identical protein binding / negative regulation of apoptotic process / negative regulation of apoptotic process / nucleus / protein binding / protein heterodimerization activity	0.606	0.449	0.448
Tumour Suppressor Either	TP53	BRAF	Expression	5	60	0.00663482	0.14781	5.74713	16.9014	87	355	HighEnriched	GO:0005524 / GO:0005829 / GO:0005829 / GO:0042802 / GO:0043066 / GO:0043066 / GO:0005634 / GO:0005515 / GO:0046982	ATP binding / cytosol / cytosol / identical protein binding / negative regulation of apoptotic process / negative regulation of apoptotic process / nucleus / protein binding / protein heterodimerization activity	0.606	0.449	0.448
Tumour Suppressor Either	ANXA3	APC	Mutation	19	58	0.00664074	0.14781	11.1765	21.3235	170	272	HighEnriched	GO:0005737 / GO:0005886	cytoplasm / plasma membrane	0.34	0.248	0.588
Hoffman Either	DSP	NCOR1	Mutation	3	38	0.00664754	0.14781	2.77778	11.3772	108	334	HighEnriched	GO:0005515	protein binding	0.588	0.279	0.466
Tumour Suppressor Either	MARVELD2	PEG3	Mutation	9	57	0.00665981	0.147882	7.43802	17.757	121	321	HighEnriched	No Redundancy	No Redundancy	No Score	0.062	No Score
Hoffman Either	CHMP4C	NCOR1	Mutation	3	38	0.00667445	0.147977	2.83019	11.3095	106	336	HighEnriched	GO:0005515	protein binding	1	0.145	0.311
Tumour Suppressor Either	CDS1	IGF2R	Mutation	11	44	0.00672367	0.147977	6.79012	15.7143	162	280	HighEnriched	GO:0007165	signal transduction	0.167	0.418	0.539
Tumour Suppressor Either	SPINT1	PEG3	Mutation	18	48	0.00672567	0.147977	9.52381	18.9723	189	253	HighEnriched	No Redundancy	No Redundancy	No Score	0.108	No Score
Tumour Suppressor Either	SP100	MKI67	Expression	5	75	0.00672594	0.147977	7.04225	20.2156	71	371	HighEnriched	GO:0005737 / GO:0005730 / GO:0005730 / GO:0005634 / GO:0005515	cytoplasm / nucleolus / nucleolus / nucleus / protein binding	0.661	0.217	0.836
Hoffman Either	STXBP2	EP300	Mutation	5	63	0.00672885	0.147977	6.0241	17.5487	83	359	HighEnriched	GO:0005515	protein binding	0.497	0.124	0.55
Tumour Suppressor Either	MTAP	HERC1	Expression	5	74	0.00673093	0.147977	6.94444	20	72	370	HighEnriched	GO:0005737 / GO:0005829	cytoplasm / cytosol	0.158	0.297	1
Hoffman Either	LSR	KRAS	Mutation	14	63	0.00674955	0.147977	10.219	20.6557	137	305	HighEnriched	GO:0005886	plasma membrane	No Score	0.15	1
Hoffman Either	PPP1R9A	KRAS	Mutation	11	66	0.00676298	0.147977	9.32203	20.3704	118	324	HighEnriched	GO:0005515	protein binding	1	No Score	No Score
Tumour Suppressor Either	CDH1	ABCA6	Expression	12	32	0.00681331	0.147977	5.82524	13.5593	206	236	HighEnriched	GO:0016021	integral component of membrane	No Score	No Score	No Score
Hoffman Either	ESRP1	TP53	Mutation	114	147	0.00681444	0.147977	52.5346	65.3333	217	225	HighEnriched	GO:0005634	nucleus	0.589	0.671	1
Tumour Suppressor Both	ESRP1	TP53	Both	114	147	0.00681444	0.147977	52.5346	65.3333	217	225	HighEnriched	GO:0005634	nucleus	0.589	0.671	1
Hoffman Either	ITPRIPL2	TP53	Mutation	8	246	0.00684803	0.147977	30.7692	59.1346	26	416	HighEnriched	No Redundancy	No Redundancy	No Score	No Score	No Score
Tumour Suppressor Either	ITPRIPL2	TP53	Mutation	8	246	0.00684803	0.147977	30.7692	59.1346	26	416	HighEnriched	No Redundancy	No Redundancy	No Score	No Score	No Score
Hoffman Either	SLC25A43	TP53	Mutation	8	246	0.00684803	0.147977	30.7692	59.1346	26	416	HighEnriched	No Redundancy	No Redundancy	No Score	No Score	No Score
Tumour Suppressor Either	SLC25A43	TP53	Mutation	8	246	0.00684803	0.147977	30.7692	59.1346	26	416	HighEnriched	No Redundancy	No Redundancy	No Score	No Score	No Score
Tumour Suppressor Either	SPINT2	AKAP6	Expression	9	40	0.00684815	0.147977	5.66038	14.1343	159	283	HighEnriched	GO:0005737	cytoplasm	0.145	0.195	0.483
Hoffman Either	SPINT2	BRWD1	Mutation	9	40	0.00684815	0.147977	5.66038	14.1343	159	283	HighEnriched	GO:0005737	cytoplasm	0.243	0.251	0.506
Tumour Suppressor Either	SPINT2	BRWD1	Expression	9	40	0.00684815	0.147977	5.66038	14.1343	159	283	HighEnriched	GO:0005737	cytoplasm	0.243	0.251	0.506
Hoffman Either	ALDH2	TP53	Mutation	21	215	0.00690831	0.147977	36.2069	55.9896	58	384	HighEnriched	GO:0005759	mitochondrial matrix	0.234	0.272	0.515
Tumour Suppressor Either	ALDH2	TP53	Mutation	21	215	0.00690831	0.147977	36.2069	55.9896	58	384	HighEnriched	GO:0005759	mitochondrial matrix	0.234	0.272	0.515
Tumour Suppressor Either	LSR	PTPRD	Mutation	8	45	0.00691032	0.147977	5.83942	14.7541	137	305	HighEnriched	No Redundancy	No Redundancy	No Score	0.271	0.619
Hoffman Either	HTATIP2	KRAS	Mutation	1	76	0.00691623	0.147977	2.5641	18.8586	39	403	HighEnriched	GO:0005515	protein binding	0.749	0.223	0.425
Tumour Suppressor Either	HTATIP2	KRAS	Expression	1	76	0.00691623	0.147977	2.5641	18.8586	39	403	HighEnriched	GO:0005515	protein binding	0.749	0.223	0.425
Hoffman Either	SVIP	KRAS	Mutation	1	76	0.00691623	0.147977	2.5641	18.8586	39	403	HighEnriched	GO:0005886	plasma membrane	No Score	No Score	0.099
Hoffman Either	BHLHE40	DIDO1	Mutation	4	48	0.00693561	0.147977	4.16667	13.8728	96	346	HighEnriched	GO:0005634 / GO:0005634	nucleus / nucleus	0.428	No Score	No Score
Tumour Suppressor Either	BHLHE40	DIDO1	Mutation	4	48	0.00693561	0.147977	4.16667	13.8728	96	346	HighEnriched	GO:0005634 / GO:0005634	nucleus / nucleus	0.428	No Score	No Score
Tumour Suppressor Both	CDH1	FAT4	Both	36	67	0.00693626	0.147977	17.4757	28.3898	206	236	HighEnriched	GO:0005509 / GO:0007156 / GO:0016021 / GO:0005886 / GO:0005886 / GO:0005515	calcium ion binding / homophilic cell adhesion / integral component of membrane / plasma membrane / plasma membrane / protein binding	1	No Score	No Score
Tumour Suppressor Either	ESRP1	MDN1	Expression	29	53	0.00694043	0.147977	13.3641	23.5556	217	225	HighEnriched	GO:0005634 / GO:0005634	nucleus / nucleus	0.298	0.155	1
Tumour Suppressor Either	PROCR	PKD1	Mutation	11	69	0.00694373	0.147977	9.73451	20.9726	113	329	HighEnriched	GO:0005887 / GO:0005515	integral component of plasma membrane / protein binding	0.599	0.297	1
Tumour Suppressor Either	KLF4	PCDH17	Expression	36	8	0.0069525	0.147977	8.75912	25.8065	411	31	HighEnriched	GO:0005515	protein binding	1	No Score	No Score
Hoffman Either	MYO1D	NCOR2	Mutation	10	50	0.0069571	0.147977	7.14286	16.5563	140	302	HighEnriched	No Redundancy	No Redundancy	No Score	0.192	0.266
Hoffman Either	MAL2	KRAS	Mutation	20	57	0.00696479	0.147977	11.3636	21.4286	176	266	HighEnriched	GO:0045121 / GO:0005515	membrane raft / protein binding	1	No Score	0.354
Tumour Suppressor Either	TNFRSF10A	GPR112	Expression	1	80	0.00697931	0.147977	2.63158	19.802	38	404	HighEnriched	GO:0016021	integral component of membrane	No Score	0.88	No Score
Hoffman Either	ARNTL2	KRAS	Mutation	1	76	0.00699002	0.147977	2.63158	18.8119	38	404	HighEnriched	No Redundancy	No Redundancy	0.23	0.246	0.305
Hoffman Either	TNFRSF10A	KRAS	Mutation	1	76	0.00699002	0.147977	2.63158	18.8119	38	404	HighEnriched	GO:0005515	protein binding	0.706	0.566	0.327
Tumour Suppressor Either	TNFRSF10A	KRAS	Expression	1	76	0.00699002	0.147977	2.63158	18.8119	38	404	HighEnriched	GO:0005515	protein binding	0.706	0.566	0.327
Tumour Suppressor Either	CRIP2	RB1	Mutation	9	61	0.00702181	0.148171	7.82609	18.6544	115	327	HighEnriched	No Redundancy	No Redundancy	No Score	No Score	0.166
Hoffman Either	H2AFY2	SMARCA4	Mutation	13	52	0.00708778	0.148171	8.44156	18.0556	154	288	HighEnriched	GO:0005634	nucleus	No Score	0.318	0.693
Tumour Suppressor Either	H2AFY2	SMARCA4	Mutation	13	52	0.00708778	0.148171	8.44156	18.0556	154	288	HighEnriched	GO:0005634	nucleus	No Score	0.318	0.693
Tumour Suppressor Either	MTAP	CNTNAP3B	Expression	1	40	0.00712086	0.148171	1.38889	10.8108	72	370	HighEnriched	No Redundancy	No Redundancy	No Score	No Score	No Score
Tumour Suppressor Either	MTAP	DOCK11	Expression	1	40	0.00712086	0.148171	1.38889	10.8108	72	370	HighEnriched	GO:0005829	cytosol	No Score	0.179	1
Tumour Suppressor Either	MTAP	NAV2	Expression	1	40	0.00712086	0.148171	1.38889	10.8108	72	370	HighEnriched	GO:0005634	nucleus	No Score	No Score	0.506
Tumour Suppressor Either	MTAP	GRM8	Expression	1	41	0.00715	0.148171	1.38889	11.0811	72	370	HighEnriched	No Redundancy	No Redundancy	0.092	0.189	0.318
Tumour Suppressor Either	HOXB7	ADAMTS18	Mutation	3	42	0.00715099	0.148171	3.06122	12.2093	98	344	HighEnriched	No Redundancy	No Redundancy	No Score	0.697	No Score
Hoffman Either	SLC12A7	KRAS	Mutation	1	76	0.00717285	0.148171	2.5	18.9055	40	402	HighEnriched	GO:0005886	plasma membrane	No Score	0.223	1
Hoffman Either	RNF217	JMJD1C	Mutation	58	5	0.00718854	0.148171	13.4259	50	432	10	HighEnriched	No Redundancy	No Redundancy	0.141	0.157	No Score
Tumour Suppressor Either	ZNF518B	RB1	Mutation	7	63	0.00718991	0.148171	7.14286	18.314	98	344	HighEnriched	GO:0003677 / GO:0005634	DNA binding / nucleus	0.815	0.289	1
Hoffman Either	PNPLA4	CHD8	Mutation	1	42	0.00719125	0.148171	1.42857	11.2903	70	372	HighEnriched	No Redundancy	No Redundancy	0.477	0.215	0.477
Tumour Suppressor Either	PTEN	FLG	Expression	3	209	0.00721316	0.148171	16.6667	49.2925	18	424	HighEnriched	No Redundancy	No Redundancy	0.34	0.247	0.363
Hoffman Either	RAB32	TP53	Mutation	21	233	0.00724926	0.148171	39.6226	59.8972	53	389	HighEnriched	GO:0005739	mitochondrion	No Score	0.162	0.664
Tumour Suppressor Either	RAB32	TP53	Mutation	21	233	0.00724926	0.148171	39.6226	59.8972	53	389	HighEnriched	GO:0005739	mitochondrion	No Score	0.162	0.664
Hoffman Either	F11R	PBRM1	Mutation	5	37	0.00726272	0.148171	3.81679	11.8971	131	311	HighEnriched	GO:0005515	protein binding	1	0.305	0.47
Tumour Suppressor Either	F11R	PBRM1	Mutation	5	37	0.00726272	0.148171	3.81679	11.8971	131	311	HighEnriched	GO:0005515	protein binding	1	0.305	0.47
Tumour Suppressor Either	YAP1	POTEF	Expression	1	65	0.00729086	0.148171	2.22222	16.3728	45	397	HighEnriched	No Redundancy	No Redundancy	No Score	0.254	0.143
Hoffman Either	ARHGEF5	KRAS	Mutation	9	68	0.00732887	0.148171	8.65385	20.1183	104	338	HighEnriched	GO:0005525 / GO:0005515	GTP binding / protein binding	0.741	0.33	No Score
Hoffman Either	TP53	ABCB1	Expression	4	53	0.00733167	0.148171	4.5977	14.9296	87	355	HighEnriched	GO:0005524 / GO:0005515	ATP binding / protein binding	0.572	0.282	0.419
Tumour Suppressor Either	TP53	ABCB1	Expression	4	53	0.00733167	0.148171	4.5977	14.9296	87	355	HighEnriched	GO:0005524 / GO:0005515	ATP binding / protein binding	0.572	0.282	0.419
Hoffman Either	TP53	CACNA1G	Expression	4	53	0.00733167	0.148171	4.5977	14.9296	87	355	HighEnriched	No Redundancy	No Redundancy	0.465	0.181	No Score
Tumour Suppressor Either	TP53	CACNA1G	Expression	4	53	0.00733167	0.148171	4.5977	14.9296	87	355	HighEnriched	No Redundancy	No Redundancy	0.465	0.181	No Score
Hoffman Either	TP53	INTS1	Expression	4	53	0.00733167	0.148171	4.5977	14.9296	87	355	HighEnriched	GO:0043066 / GO:0043066	negative regulation of apoptotic process / negative regulation of apoptotic process	No Score	0.626	0.857
Tumour Suppressor Either	TP53	INTS1	Expression	4	53	0.00733167	0.148171	4.5977	14.9296	87	355	HighEnriched	GO:0043066 / GO:0043066	negative regulation of apoptotic process / negative regulation of apoptotic process	No Score	0.626	0.857
Hoffman Either	TP53	PTEN	Expression	4	53	0.00733167	0.148171	4.5977	14.9296	87	355	HighEnriched	GO:0006915 / GO:0008283 / GO:0007417 / GO:0005737 / GO:0005737 / GO:0005829 / GO:0005829 / GO:0019899 / GO:0005739 / GO:0043066 / GO:0043066 / GO:0008285 / GO:0008285 / GO:0005634 / GO:0016605 / GO:0043065 / GO:0005515 / GO:0019901	apoptotic process / cell proliferation / central nervous system development / cytoplasm / cytoplasm / cytosol / cytosol / enzyme binding / mitochondrion / negative regulation of apoptotic process / negative regulation of apoptotic process / negative regulation of cell proliferation / negative regulation of cell proliferation / nucleus / PML body / positive regulation of apoptotic process / protei…	0.547	0.506	0.638
Tumour Suppressor Both	TP53	PTEN	Both	4	53	0.00733167	0.148171	4.5977	14.9296	87	355	HighEnriched	GO:0006915 / GO:0008283 / GO:0007417 / GO:0005737 / GO:0005737 / GO:0005829 / GO:0005829 / GO:0019899 / GO:0005739 / GO:0043066 / GO:0043066 / GO:0008285 / GO:0008285 / GO:0005634 / GO:0016605 / GO:0043065 / GO:0005515 / GO:0019901	apoptotic process / cell proliferation / central nervous system development / cytoplasm / cytoplasm / cytosol / cytosol / enzyme binding / mitochondrion / negative regulation of apoptotic process / negative regulation of apoptotic process / negative regulation of cell proliferation / negative regulation of cell proliferation / nucleus / PML body / positive regulation of apoptotic process / protei…	0.547	0.506	0.638
Tumour Suppressor Either	NEO1	PLG	Expression	46	7	0.00736832	0.148171	10.9264	33.3333	421	21	HighEnriched	GO:0005886	plasma membrane	No Score	0.235	0.455
Tumour Suppressor Either	EPHB2	KIF20B	Expression	1	46	0.00737158	0.148171	1.5873	12.1372	63	379	HighEnriched	GO:0005524	ATP binding	0.341	0.191	0.256
Tumour Suppressor Either	SPINT2	PIK3CA	Expression	16	56	0.00737997	0.148171	10.0629	19.788	159	283	HighEnriched	No Redundancy	No Redundancy	0.145	0.279	0.546
Hoffman Either	VAMP8	PBRM1	Mutation	5	37	0.00738349	0.148171	3.84615	11.859	130	312	HighEnriched	No Redundancy	No Redundancy	0.731	0.289	0.411
Tumour Suppressor Either	VAMP8	PBRM1	Mutation	5	37	0.00738349	0.148171	3.84615	11.859	130	312	HighEnriched	No Redundancy	No Redundancy	0.731	0.289	0.411
Hoffman Either	TNFRSF10D	JMJD1C	Mutation	10	53	0.00739546	0.148171	7.5188	17.1521	133	309	HighEnriched	No Redundancy	No Redundancy	0.176	0.186	No Score
Tumour Suppressor Either	F11R	IGF2R	Mutation	8	47	0.00739575	0.148171	6.10687	15.1125	131	311	HighEnriched	GO:0070062 / GO:0005515	extracellular vesicular exosome / protein binding	1	0.325	0.531
Hoffman Either	KLF5	BRWD1	Mutation	1	48	0.00740137	0.148171	1.63934	12.5984	61	381	HighEnriched	GO:0005737 / GO:0005634	cytoplasm / nucleus	0.477	0.1	1
Tumour Suppressor Either	KLF5	BRWD1	Expression	1	48	0.00740137	0.148171	1.63934	12.5984	61	381	HighEnriched	GO:0005737 / GO:0005634	cytoplasm / nucleus	0.477	0.1	1
Tumour Suppressor Either	DUSP6	RANBP2	Expression	3	88	0.00743077	0.148171	6.25	22.335	48	394	HighEnriched	GO:0005829	cytosol	0.107	0.313	0.745
Tumour Suppressor Either	ZNF597	FAT1	Mutation	7	78	0.00743125	0.148171	8.75	21.547	80	362	HighEnriched	GO:0005634	nucleus	No Score	No Score	No Score
Hoffman Either	TP53	RGPD4	Expression	7	71	0.00743147	0.148171	8.04598	20	87	355	HighEnriched	No Redundancy	No Redundancy	No Score	No Score	No Score
Tumour Suppressor Either	TP53	RGPD4	Expression	7	71	0.00743147	0.148171	8.04598	20	87	355	HighEnriched	No Redundancy	No Redundancy	No Score	No Score	No Score
Tumour Suppressor Either	FAM83H	APC	Mutation	7	70	0.00743522	0.148171	7.95455	19.774	88	354	HighEnriched	No Redundancy	No Redundancy	No Score	No Score	No Score
Hoffman Either	ARHGAP42	KRAS	Mutation	7	70	0.00743522	0.148171	7.95455	19.774	88	354	HighEnriched	No Redundancy	No Redundancy	No Score	No Score	No Score
Hoffman Either	SORL1	KRAS	Mutation	7	70	0.00743522	0.148171	7.95455	19.774	88	354	HighEnriched	GO:0005515	protein binding	0.68	0.478	0.619
Tumour Suppressor Either	TES	ZNF423	Expression	1	50	0.00745099	0.148171	1.69492	13.0548	59	383	HighEnriched	No Redundancy	No Redundancy	0.328	0.38	0.133
Tumour Suppressor Either	TES	VCAN	Expression	4	83	0.00745226	0.148171	6.77966	21.671	59	383	HighEnriched	No Redundancy	No Redundancy	0.309	0.286	0.34
Tumour Suppressor Either	TES	TNN	Expression	1	49	0.00745699	0.148171	1.69492	12.7937	59	383	HighEnriched	No Redundancy	No Redundancy	0.255	0.301	0.477
Tumour Suppressor Either	MTAP	ARHGAP32	Expression	1	42	0.00747453	0.148171	1.38889	11.3514	72	370	HighEnriched	GO:0005829	cytosol	0.158	0.137	1
Tumour Suppressor Both	VCL	PTEN	Both	1	56	0.00749224	0.148171	1.88679	14.3959	53	389	HighEnriched	GO:0005829 / GO:0030336 / GO:0005886 / GO:0005515	cytosol / negative regulation of cell migration / plasma membrane / protein binding	0.512	0.35	0.415
Hoffman Either	GPX8	SMARCA4	Mutation	4	61	0.00749267	0.148171	5.19481	16.7123	77	365	HighEnriched	No Redundancy	No Redundancy	0.187	No Score	0.611
Tumour Suppressor Either	GPX8	SMARCA4	Mutation	4	61	0.00749267	0.148171	5.19481	16.7123	77	365	HighEnriched	No Redundancy	No Redundancy	0.187	No Score	0.611
Hoffman Either	TMEM173	TP53	Mutation	59	195	0.00749651	0.148171	47.2	61.5142	125	317	HighEnriched	GO:0006915 / GO:0042802 / GO:0045944 / GO:0045944 / GO:0045944 / GO:0005515 / GO:0019901 / GO:0019901 / GO:0008134 / GO:0031625	apoptotic process / identical protein binding / positive regulation of transcription from RNA polymerase II promoter / positive regulation of transcription from RNA polymerase II promoter / positive regulation of transcription from RNA polymerase II promoter / protein binding / protein kinase binding / protein kinase binding / transcription factor binding / ubiquitin protein ligase binding	0.678	0.287	0.502
Tumour Suppressor Either	TMEM173	TP53	Mutation	59	195	0.00749651	0.148171	47.2	61.5142	125	317	HighEnriched	GO:0006915 / GO:0042802 / GO:0045944 / GO:0045944 / GO:0045944 / GO:0005515 / GO:0019901 / GO:0019901 / GO:0008134 / GO:0031625	apoptotic process / identical protein binding / positive regulation of transcription from RNA polymerase II promoter / positive regulation of transcription from RNA polymerase II promoter / positive regulation of transcription from RNA polymerase II promoter / protein binding / protein kinase binding / protein kinase binding / transcription factor binding / ubiquitin protein ligase binding	0.678	0.287	0.502
Hoffman Either	ARHGAP42	NCOR1	Mutation	2	39	0.0075048	0.148171	2.27273	11.0169	88	354	HighEnriched	No Redundancy	No Redundancy	No Score	No Score	No Score
Hoffman Either	AIG1	KRAS	Mutation	0	77	0.00752182	0.148171	0	18.5542	27	415	HighEnriched	GO:0005515	protein binding	1	No Score	No Score
Hoffman Either	GRK6	KRAS	Mutation	0	77	0.00752182	0.148171	0	18.5542	27	415	HighEnriched	GO:0005515	protein binding	1	0.613	No Score
Hoffman Either	SKAP2	KRAS	Mutation	0	77	0.00752182	0.148171	0	18.5542	27	415	HighEnriched	GO:0005886	plasma membrane	0.553	0.488	1
Tumour Suppressor Either	TRPC1	RB1	Mutation	4	66	0.00752861	0.148171	5.55556	17.8378	72	370	HighEnriched	GO:0005515	protein binding	0.538	0.236	0.275
Hoffman Either	GULP1	KRAS	Mutation	4	73	0.00753593	0.148171	6.06061	19.4149	66	376	HighEnriched	No Redundancy	No Redundancy	0.262	0.482	No Score
Hoffman Either	LRRK1	KRAS	Mutation	4	73	0.00753593	0.148171	6.06061	19.4149	66	376	HighEnriched	GO:0005525 / GO:0005739 / GO:0005515 / GO:0007264	GTP binding / mitochondrion / protein binding / small GTPase mediated signal transduction	0.907	No Score	0.425
Tumour Suppressor Either	TGFB1	CDHR2	Expression	2	41	0.0075432	0.148171	2.35294	11.4846	85	357	HighEnriched	GO:0030308 / GO:0005515	negative regulation of cell growth / protein binding	1	0.244	0.269
Tumour Suppressor Either	EPPK1	ATM	Mutation	16	59	0.00758317	0.14875	10.3896	20.4861	154	288	HighEnriched	No Redundancy	No Redundancy	0.328	0.323	No Score
Hoffman Either	MTAP	BPTF	Mutation	4	65	0.00759995	0.14875	5.55556	17.5676	72	370	HighEnriched	GO:0005737 / GO:0005634	cytoplasm / nucleus	0.158	0.325	0.592
Tumour Suppressor Either	MTAP	BPTF	Expression	4	65	0.00759995	0.14875	5.55556	17.5676	72	370	HighEnriched	GO:0005737 / GO:0005634	cytoplasm / nucleus	0.158	0.325	0.592
Hoffman Either	SPINT1	EP300	Mutation	19	49	0.007629	0.149029	10.0529	19.3676	189	253	HighEnriched	No Redundancy	No Redundancy	No Score	0.179	0.234
Tumour Suppressor Either	GSTO2	PTPRD	Mutation	14	39	0.00763243	0.149029	7.25389	15.6627	193	249	HighEnriched	No Redundancy	No Redundancy	0.215	0.254	0.24
Tumour Suppressor Either	ARRDC2	ATM	Mutation	0	75	0.00765157	0.149042	0	18.1159	28	414	HighEnriched	GO:0007165	signal transduction	No Score	No Score	0.406
Tumour Suppressor Both	PLCE1	NF1	Both	30	34	0.00765635	0.149042	10.8696	20.4819	276	166	HighEnriched	GO:0005737 / GO:0005737 / GO:0007507 / GO:0005515 / GO:0007265	cytoplasm / cytoplasm / heart development / protein binding / Ras protein signal transduction	0.445	0.542	0.642
Tumour Suppressor Either	DUSP6	MACF1	Expression	3	86	0.00766047	0.149042	6.25	21.8274	48	394	HighEnriched	GO:0005737 / GO:0005737	cytoplasm / cytoplasm	0.155	0.357	0.606
Tumour Suppressor Either	SFN	CCDC39	Expression	8	35	0.00772393	0.149644	4.87805	12.5899	164	278	HighEnriched	No Redundancy	No Redundancy	No Score	0.171	0.513
Tumour Suppressor Both	SFN	PCDH10	Both	8	35	0.00772393	0.149644	4.87805	12.5899	164	278	HighEnriched	No Redundancy	No Redundancy	No Score	No Score	No Score
Tumour Suppressor Either	CTSZ	PLCE1	Mutation	2	43	0.00772804	0.149644	2.46914	11.9114	81	361	HighEnriched	GO:0005886 / GO:0005886	plasma membrane / plasma membrane	No Score	0.19	0.634
Tumour Suppressor Either	DNAJC15	PLCE1	Mutation	2	43	0.00772804	0.149644	2.46914	11.9114	81	361	HighEnriched	No Redundancy	No Redundancy	No Score	No Score	No Score
Tumour Suppressor Either	FHL2	PKD1	Mutation	2	78	0.00774937	0.149717	4.34783	19.697	46	396	HighEnriched	GO:0005634 / GO:0005515	nucleus / protein binding	0.61	0.286	0.424
Hoffman Either	ARRDC2	KRAS	Mutation	0	77	0.00776849	0.149717	0	18.599	28	414	HighEnriched	GO:0005886	plasma membrane	No Score	No Score	1
Hoffman Either	CASP8	KRAS	Mutation	0	77	0.00776849	0.149717	0	18.599	28	414	HighEnriched	GO:0045087 / GO:0045121 / GO:0005739 / GO:0005515	innate immune response / membrane raft / mitochondrion / protein binding	0.502	0.467	0.644
Tumour Suppressor Either	CASP8	KRAS	Expression	0	77	0.00776849	0.149717	0	18.599	28	414	HighEnriched	GO:0045087 / GO:0045121 / GO:0005739 / GO:0005515	innate immune response / membrane raft / mitochondrion / protein binding	0.502	0.467	0.644
Tumour Suppressor Either	TES	SYNE1	Expression	11	138	0.00778728	0.149871	18.6441	36.0313	59	383	HighEnriched	GO:0005737 / GO:0044822	cytoplasm / poly(A) RNA binding	0.439	0.204	0.355
Tumour Suppressor Either	HINT1	MUC16	Expression	1	201	0.00780175	0.149871	8.33333	46.7442	12	430	HighEnriched	GO:0070062 / GO:0005886	extracellular vesicular exosome / plasma membrane	0.538	0.277	0.565
Hoffman Either	ESRP2	EP300	Mutation	20	48	0.00780395	0.149871	10.2041	19.5122	196	246	HighEnriched	GO:0005634	nucleus	0.279	0.671	1
Hoffman Either	TRIM34	TP53	Mutation	29	225	0.0078485	0.149902	42.6471	60.1604	68	374	HighEnriched	GO:0005737 / GO:0008270	cytoplasm / zinc ion binding	0.477	0.224	1
Tumour Suppressor Either	TRIM34	TP53	Mutation	29	225	0.0078485	0.149902	42.6471	60.1604	68	374	HighEnriched	GO:0005737 / GO:0008270	cytoplasm / zinc ion binding	0.477	0.224	1
Tumour Suppressor Either	SFN	PDZD2	Expression	17	56	0.00785001	0.149902	10.3659	20.1439	164	278	HighEnriched	GO:0005737 / GO:0005634	cytoplasm / nucleus	No Score	No Score	0.621
Tumour Suppressor Either	CDH1	PCSK5	Expression	18	41	0.00785735	0.149902	8.73786	17.3729	206	236	HighEnriched	GO:0005794 / GO:0016021	Golgi apparatus / integral component of membrane	0.371	0.26	0.396
Hoffman Either	SGMS2	KRAS	Mutation	2	75	0.00787609	0.149902	4.16667	19.0355	48	394	HighEnriched	GO:0005886	plasma membrane	0.158	0.197	1
Tumour Suppressor Either	YAP1	MKI67	Expression	2	78	0.00788333	0.149902	4.44444	19.6474	45	397	HighEnriched	GO:0008283 / GO:0005737 / GO:0005634 / GO:0005515	cell proliferation / cytoplasm / nucleus / protein binding	0.588	1	0.759
Tumour Suppressor Either	VCL	DNAH3	Expression	3	78	0.00789923	0.149902	5.66038	20.0514	53	389	HighEnriched	No Redundancy	No Redundancy	0.119	0.323	0.441
Tumour Suppressor Either	F11R	FAT1	Mutation	15	70	0.00789954	0.149902	11.4504	22.508	131	311	HighEnriched	GO:0007155 / GO:0005911 / GO:0070062 / GO:0005886 / GO:0005886 / GO:0005515	cell adhesion / cell-cell junction / extracellular vesicular exosome / plasma membrane / plasma membrane / protein binding	1	0.454	0.797
Hoffman Both	PCGF5	TP53	Both	11	325	0.0079063	0.149902	50	77.381	22	420	HighEnriched	GO:0005730 / GO:0005634 / GO:0005515 / GO:0006355 / GO:0008270	nucleolus / nucleus / protein binding / regulation of transcription, DNA-templated / zinc ion binding	1	No Score	0.727
Tumour Suppressor Either	PCGF5	TP53	Mutation	11	325	0.0079063	0.149902	50	77.381	22	420	HighEnriched	GO:0005730 / GO:0005634 / GO:0005515 / GO:0006355 / GO:0008270	nucleolus / nucleus / protein binding / regulation of transcription, DNA-templated / zinc ion binding	1	No Score	0.727
Tumour Suppressor Either	ZNF530	RB1	Mutation	0	70	0.00791757	0.149902	0	16.9903	30	412	HighEnriched	GO:0003677 / GO:0005634 / GO:0006351	DNA binding / nucleus / transcription, DNA-templated	No Score	No Score	No Score
Tumour Suppressor Either	NAPRT1	BAI3	Mutation	8	53	0.00792389	0.149902	6.66667	16.4596	120	322	HighEnriched	No Redundancy	No Redundancy	No Score	0.194	No Score
Tumour Suppressor Either	SFN	MDN1	Expression	20	62	0.00795078	0.149902	12.1951	22.3022	164	278	HighEnriched	GO:0005737 / GO:0005634 / GO:0005634 / GO:0005515	cytoplasm / nucleus / nucleus / protein binding	0.613	0.115	0.567
Tumour Suppressor Either	SFN	PKD1L3	Expression	10	40	0.0079536	0.149902	6.09756	14.3885	164	278	HighEnriched	GO:0070062	extracellular vesicular exosome	0.117	0.158	0.582
Tumour Suppressor Either	SFN	SEC16A	Expression	10	40	0.0079536	0.149902	6.09756	14.3885	164	278	HighEnriched	GO:0005737 / GO:0005829	cytoplasm / cytosol	No Score	0.202	0.69
Hoffman Either	S100A10	KRAS	Mutation	3	74	0.00796594	0.149902	5.26316	19.2208	57	385	HighEnriched	GO:0045121 / GO:0005515	membrane raft / protein binding	0.847	0.203	0.354
Tumour Suppressor Either	CDH1	EPHA5	Expression	13	34	0.00800214	0.149902	6.31068	14.4068	206	236	HighEnriched	GO:0048471 / GO:0005886 / GO:0005886	perinuclear region of cytoplasm / plasma membrane / plasma membrane	0.081	0.3	0.565
Tumour Suppressor Either	CDH1	ZFHX2	Expression	13	34	0.00800214	0.149902	6.31068	14.4068	206	236	HighEnriched	No Redundancy	No Redundancy	No Score	No Score	No Score
Tumour Suppressor Either	TGFBR2	MAST4	Expression	2	48	0.00800769	0.149902	2.73973	13.0081	73	369	HighEnriched	GO:0005524	ATP binding	No Score	No Score	No Score
Tumour Suppressor Either	OPLAH	IGF2R	Mutation	13	42	0.00802043	0.149902	7.34463	15.8491	177	265	HighEnriched	No Redundancy	No Redundancy	0.205	0.195	0.574
Hoffman Either	CDH1	KRAS	Mutation	25	52	0.00802122	0.149902	12.1359	22.0339	206	236	HighEnriched	GO:0005886 / GO:0005886 / GO:0005515	plasma membrane / plasma membrane / protein binding	0.845	0.325	1
Tumour Suppressor Either	CDH1	KRAS	Expression	25	52	0.00802122	0.149902	12.1359	22.0339	206	236	HighEnriched	GO:0005886 / GO:0005886 / GO:0005515	plasma membrane / plasma membrane / protein binding	0.845	0.325	1
Tumour Suppressor Either	MTAP	UTP20	Expression	2	49	0.00802325	0.149902	2.77778	13.2432	72	370	HighEnriched	GO:0005737	cytoplasm	0.158	0.383	0.589
Tumour Suppressor Either	ESRP1	HUWE1	Expression	14	32	0.00802956	0.149902	6.45161	14.2222	217	225	HighEnriched	GO:0005634 / GO:0005634	nucleus / nucleus	0.883	0.419	1
Tumour Suppressor Either	SP100	FAT3	Expression	2	50	0.00805961	0.149902	2.8169	13.4771	71	371	HighEnriched	No Redundancy	No Redundancy	No Score	No Score	No Score
Tumour Suppressor Either	TGFBR2	UTRN	Expression	3	56	0.00807512	0.149902	4.10959	15.1762	73	369	HighEnriched	GO:0005886 / GO:0005515	plasma membrane / protein binding	0.596	0.337	0.64
Tumour Suppressor Either	ZYX	NEB	Expression	1	158	0.00808053	0.149902	5.88235	37.1765	17	425	HighEnriched	GO:0005515	protein binding	0.648	0.27	0.433
Tumour Suppressor Either	ADORA2B	DMBT1	Mutation	3	55	0.00809154	0.149902	4.05405	14.9457	74	368	HighEnriched	No Redundancy	No Redundancy	No Score	0.311	0.284
Tumour Suppressor Either	KANK1	PKHD1L1	Expression	2	127	0.00809949	0.149902	7.40741	30.6024	27	415	HighEnriched	No Redundancy	No Redundancy	0.34	0.215	0.449
Tumour Suppressor Both	TES	ATM	Both	3	72	0.00810013	0.149902	5.08475	18.799	59	383	HighEnriched	No Redundancy	No Redundancy	0.217	0.551	0.115
Tumour Suppressor Either	ZNF606	RB1	Mutation	2	68	0.00810317	0.149902	3.84615	17.4359	52	390	HighEnriched	GO:0003677 / GO:0005634 / GO:0003700 / GO:0006351	DNA binding / nucleus / sequence-specific DNA binding transcription factor activity / transcription, DNA-templated	1	0.916	0.691
Hoffman Either	OVOL2	NCOR2	Mutation	18	42	0.00810771	0.149902	8.867	17.5732	203	239	HighEnriched	GO:0003677 / GO:0005634 / GO:0005634 / GO:0005634 / GO:0005634	DNA binding / nucleus / nucleus / nucleus / nucleus	0.212	0.622	1
Hoffman Either	SIGIRR	KRAS	Mutation	2	75	0.00812015	0.149902	4.08163	19.084	49	393	HighEnriched	GO:0005515	protein binding	1	0.347	0.529
Hoffman Either	SP140L	KRAS	Mutation	2	75	0.00812015	0.149902	4.08163	19.084	49	393	HighEnriched	No Redundancy	No Redundancy	No Score	No Score	No Score
Tumour Suppressor Either	SPINT2	FASN	Expression	8	37	0.00813805	0.149902	5.03145	13.0742	159	283	HighEnriched	GO:0005737	cytoplasm	0.145	0.305	0.628
Tumour Suppressor Either	ZNF347	PTEN	Mutation	12	45	0.00815346	0.149902	7.40741	16.0714	162	280	HighEnriched	GO:0005634	nucleus	No Score	No Score	No Score
Tumour Suppressor Either	MTAP	CEP170	Expression	2	50	0.00815413	0.149902	2.77778	13.5135	72	370	HighEnriched	GO:0005737	cytoplasm	0.158	No Score	0.611
Tumour Suppressor Either	MTAP	DOCK4	Expression	2	50	0.00815413	0.149902	2.77778	13.5135	72	370	HighEnriched	GO:0005829	cytosol	0.158	0.213	0.593
Tumour Suppressor Either	NQO1	PEG3	Mutation	3	63	0.00819077	0.150023	4.61538	16.7109	65	377	HighEnriched	GO:0005737	cytoplasm	0.214	0.255	No Score
Hoffman Either	NUP210	SMARCA4	Mutation	3	62	0.00819077	0.150023	4.54545	16.4894	66	376	HighEnriched	No Redundancy	No Redundancy	No Score	0.225	0.657
Tumour Suppressor Either	NUP210	SMARCA4	Mutation	3	62	0.00819077	0.150023	4.54545	16.4894	66	376	HighEnriched	No Redundancy	No Redundancy	No Score	0.225	0.657
Tumour Suppressor Both	TES	FAT4	Both	6	97	0.00821084	0.150023	10.1695	25.3264	59	383	HighEnriched	No Redundancy	No Redundancy	0.328	No Score	No Score
Tumour Suppressor Both	ESRP1	APC	Both	27	50	0.00822055	0.150023	12.4424	22.2222	217	225	HighEnriched	GO:0005634	nucleus	0.298	0.298	1
Tumour Suppressor Either	PHLDA3	FREM1	Expression	52	9	0.00822453	0.150023	12.5604	32.1429	414	28	HighEnriched	No Redundancy	No Redundancy	No Score	0.529	No Score
Tumour Suppressor Either	MTAP	XIRP2	Expression	10	107	0.00822494	0.150023	13.8889	28.9189	72	370	HighEnriched	No Redundancy	No Redundancy	No Score	No Score	No Score
Tumour Suppressor Either	PPL	PTPRD	Mutation	15	38	0.00823432	0.150026	7.5	15.7025	200	242	HighEnriched	GO:0005515	protein binding	0.665	No Score	0.069
Hoffman Either	PRDX2	TP53	Mutation	11	324	0.00826106	0.150178	50	77.1429	22	420	HighEnriched	GO:0005737 / GO:0005829 / GO:0005829 / GO:0043066 / GO:0043066 / GO:0042981	cytoplasm / cytosol / cytosol / negative regulation of apoptotic process / negative regulation of apoptotic process / regulation of apoptotic process	0.236	0.376	0.523
Tumour Suppressor Either	PRDX2	TP53	Mutation	11	324	0.00826106	0.150178	50	77.1429	22	420	HighEnriched	GO:0005737 / GO:0005829 / GO:0005829 / GO:0043066 / GO:0043066 / GO:0042981	cytoplasm / cytosol / cytosol / negative regulation of apoptotic process / negative regulation of apoptotic process / regulation of apoptotic process	0.236	0.376	0.523
Tumour Suppressor Either	SPINT2	UNC13C	Expression	17	58	0.00827715	0.150304	10.6918	20.4947	159	283	HighEnriched	GO:0005737	cytoplasm	No Score	No Score	No Score
Tumour Suppressor Either	CDH1	ANAPC1	Expression	11	30	0.00832785	0.150722	5.33981	12.7119	206	236	HighEnriched	No Redundancy	No Redundancy	No Score	0.29	0.381
Tumour Suppressor Either	CDH1	ANKS1B	Expression	11	30	0.00832785	0.150722	5.33981	12.7119	206	236	HighEnriched	GO:0030054 / GO:0030054 / GO:0005737	cell junction / cell junction / cytoplasm	0.69	No Score	No Score
Tumour Suppressor Either	CDH1	CACNA1I	Expression	11	30	0.00832785	0.150722	5.33981	12.7119	206	236	HighEnriched	GO:0005515	protein binding	1	0.274	No Score
Tumour Suppressor Either	TES	NIPBL	Expression	2	59	0.00834737	0.150875	3.38983	15.4047	59	383	HighEnriched	No Redundancy	No Redundancy	0.277	0.302	0.411
Tumour Suppressor Either	MYO1D	IGF2R	Mutation	9	46	0.00835475	0.150875	6.42857	15.2318	140	302	HighEnriched	GO:0070062	extracellular vesicular exosome	No Score	0.231	1
Tumour Suppressor Either	SPINT2	CEP170	Expression	10	42	0.0084142	0.151504	6.28931	14.841	159	283	HighEnriched	GO:0005737	cytoplasm	0.145	No Score	0.587
Hoffman Either	SECTM1	KRAS	Mutation	17	60	0.00841739	0.151504	10.8974	20.979	156	286	HighEnriched	GO:0005886	plasma membrane	0.55	0.527	0.257
Tumour Suppressor Either	PHLDA3	ACAN	Expression	69	11	0.0084219	0.151504	16.6667	39.2857	414	28	HighEnriched	No Redundancy	No Redundancy	0.265	0.203	0.235
Tumour Suppressor Either	ANK3	BRCA2	Mutation	43	12	0.0084267	0.151504	10.8861	25.5319	395	47	HighEnriched	GO:0005515	protein binding	0.609	0.254	0.388
Tumour Suppressor Either	SPINT2	CDH10	Expression	12	46	0.00843728	0.151528	7.54717	16.2544	159	283	HighEnriched	GO:0016021	integral component of membrane	No Score	0.455	0.425
Tumour Suppressor Either	ESRP1	ANKS1B	Expression	12	29	0.00849312	0.15156	5.52995	12.8889	217	225	HighEnriched	No Redundancy	No Redundancy	0.196	No Score	No Score
Hoffman Either	ARNTL2	CREBBP	Mutation	0	55	0.00852104	0.15156	0	13.6139	38	404	HighEnriched	GO:0005737 / GO:0005634 / GO:0005634 / GO:0005634 / GO:0005634 / GO:0006355 / GO:0006355 / GO:0003700 / GO:0003700 / GO:0004871 / GO:0005667	cytoplasm / nucleus / nucleus / nucleus / nucleus / regulation of transcription, DNA-templated / regulation of transcription, DNA-templated / sequence-specific DNA binding transcription factor activity / sequence-specific DNA binding transcription factor activity / signal transducer activity / transcription factor complex	0.342	0.454	0.804
Tumour Suppressor Either	ARNTL2	CREBBP	Mutation	0	55	0.00852104	0.15156	0	13.6139	38	404	HighEnriched	GO:0005737 / GO:0005634 / GO:0005634 / GO:0005634 / GO:0005634 / GO:0006355 / GO:0006355 / GO:0003700 / GO:0003700 / GO:0004871 / GO:0005667	cytoplasm / nucleus / nucleus / nucleus / nucleus / regulation of transcription, DNA-templated / regulation of transcription, DNA-templated / sequence-specific DNA binding transcription factor activity / sequence-specific DNA binding transcription factor activity / signal transducer activity / transcription factor complex	0.342	0.454	0.804
Tumour Suppressor Both	ESRP1	PTPRD	Both	17	36	0.0085307	0.15156	7.8341	16	217	225	HighEnriched	No Redundancy	No Redundancy	0.298	0.244	0.208
Tumour Suppressor Either	PTER	PEG3	Mutation	0	66	0.00854683	0.15156	0	NA	33	409	HighEnriched	No Redundancy	No Redundancy	0.383	0.067	No Score
Tumour Suppressor Either	HTATIP2	ZNF729	Expression	0	53	0.00856252	0.15156	0	13.1514	39	403	HighEnriched	GO:0005634	nucleus	No Score	No Score	No Score
Hoffman Either	LONRF3	RNF17	Mutation	8	38	0.00856794	0.15156	5.19481	13.1944	154	288	HighEnriched	GO:0008270	zinc ion binding	No Score	No Score	No Score
Tumour Suppressor Either	HTATIP2	ADGB	Expression	0	54	0.00858294	0.15156	0	13.3995	39	403	HighEnriched	No Redundancy	No Redundancy	No Score	No Score	No Score
Tumour Suppressor Either	HTATIP2	COL5A2	Expression	0	54	0.00858294	0.15156	0	13.3995	39	403	HighEnriched	No Redundancy	No Redundancy	0.477	0.238	0.368
Tumour Suppressor Either	MGST2	ADAMTS9	Mutation	0	40	0.0085855	0.15156	0	10.2564	52	390	HighEnriched	No Redundancy	No Redundancy	0.235	0.225	0.168
Tumour Suppressor Either	ANKS6	LRP1B	Mutation	2	163	0.00859084	0.15156	10	38.6256	20	422	HighEnriched	No Redundancy	No Redundancy	No Score	No Score	No Score
Tumour Suppressor Either	C1orf85	LRP1B	Mutation	2	163	0.00859084	0.15156	10	38.6256	20	422	HighEnriched	GO:0016021	integral component of membrane	No Score	0.054	0.178
Hoffman Either	TSTD1	NSD1	Mutation	4	36	0.00859687	0.15156	3.27869	11.25	122	320	HighEnriched	No Redundancy	No Redundancy	No Score	No Score	No Score
Tumour Suppressor Either	ZNF709	DLEC1	Mutation	0	41	0.00861677	0.15156	0	10.4859	51	391	HighEnriched	No Redundancy	No Redundancy	No Score	No Score	No Score
Hoffman Either	OPLAH	TP53	Mutation	71	141	0.00863682	0.15156	40.113	53.2075	177	265	HighEnriched	GO:0005524 / GO:0005829 / GO:0005829	ATP binding / cytosol / cytosol	0.158	0.215	1
Tumour Suppressor Either	OPLAH	TP53	Mutation	71	141	0.00863682	0.15156	40.113	53.2075	177	265	HighEnriched	GO:0005524 / GO:0005829 / GO:0005829	ATP binding / cytosol / cytosol	0.158	0.215	1
Tumour Suppressor Either	PLK2	CEP290	Expression	0	50	0.00864443	0.15156	0	12.4688	41	401	HighEnriched	GO:0005813 / GO:0005515	centrosome / protein binding	1	0.305	0.655
Tumour Suppressor Either	DUSP6	VPS13A	Expression	0	43	0.00864986	0.15156	0	10.9137	48	394	HighEnriched	No Redundancy	No Redundancy	0.107	0.071	0.733
Hoffman Either	PACSIN3	CHD7	Mutation	0	51	0.00865118	0.15156	0	12.6866	40	402	HighEnriched	GO:0005515	protein binding	0.694	0.186	0.506
Tumour Suppressor Either	ARHGAP8	PCDH10	Mutation	9	34	0.00865248	0.15156	5.17241	12.6866	174	268	HighEnriched	No Redundancy	No Redundancy	No Score	No Score	No Score
Tumour Suppressor Either	PHLDA2	ADAMTS18	Mutation	0	45	0.00865752	0.15156	0	11.3636	46	396	HighEnriched	No Redundancy	No Redundancy	No Score	0.157	No Score
Tumour Suppressor Either	YAP1	C3	Expression	0	46	0.00865752	0.15156	0	11.5869	45	397	HighEnriched	GO:0005515	protein binding	0.57	0.341	0.286
Tumour Suppressor Either	YAP1	DENND4A	Expression	0	46	0.00865752	0.15156	0	11.5869	45	397	HighEnriched	GO:0005634	nucleus	0.388	0.256	No Score
Hoffman Either	FAM114A1	BRWD1	Mutation	0	52	0.00867088	0.15156	0	12.9032	39	403	HighEnriched	GO:0005737	cytoplasm	No Score	No Score	No Score
Tumour Suppressor Either	HTATIP2	LCT	Expression	0	52	0.00867088	0.15156	0	12.9032	39	403	HighEnriched	No Redundancy	No Redundancy	0.158	0.159	0.317
Tumour Suppressor Either	CHRNA5	COL4A3	Mutation	0	48	0.0087069	0.151839	0	12.0603	44	398	HighEnriched	No Redundancy	No Redundancy	0.123	0.355	0.176
Tumour Suppressor Either	FXYD5	PKD1	Mutation	6	74	0.00871537	0.151839	7.79221	20.274	77	365	HighEnriched	GO:0016021	integral component of membrane	0.462	0.157	1
Hoffman Either	DSP	KRAS	Mutation	10	67	0.00871737	0.151839	9.25926	20.0599	108	334	HighEnriched	GO:0005739 / GO:0005886 / GO:0005886 / GO:0005515	mitochondrion / plasma membrane / plasma membrane / protein binding	0.645	0.284	1
Tumour Suppressor Either	CDH1	FRAS1	Expression	26	53	0.0087275	0.151839	12.6214	22.4576	206	236	HighEnriched	GO:0016021 / GO:0005886 / GO:0005886	integral component of membrane / plasma membrane / plasma membrane	No Score	No Score	0.444
Tumour Suppressor Either	MID2	DLEC1	Mutation	0	41	0.00873332	0.151839	0	10.5128	52	390	HighEnriched	GO:0005737	cytoplasm	0.383	0.389	0.379
Tumour Suppressor Both	YAP1	ADAMTS18	Both	0	45	0.00876571	0.152077	0	11.335	45	397	HighEnriched	No Redundancy	No Redundancy	No Score	0.281	No Score
Hoffman Either	TP53	EP400	Expression	6	66	0.00879897	0.152077	6.89655	18.5915	87	355	HighEnriched	GO:0005524 / GO:0003682 / GO:0003677 / GO:0005654 / GO:0005654	ATP binding / chromatin binding / DNA binding / nucleoplasm / nucleoplasm	No Score	0.174	0.711
Tumour Suppressor Either	TP53	EP400	Expression	6	66	0.00879897	0.152077	6.89655	18.5915	87	355	HighEnriched	GO:0005524 / GO:0003682 / GO:0003677 / GO:0005654 / GO:0005654	ATP binding / chromatin binding / DNA binding / nucleoplasm / nucleoplasm	No Score	0.174	0.711
Tumour Suppressor Either	SFN	MUC19	Expression	18	58	0.00880083	0.152077	10.9756	20.8633	164	278	HighEnriched	No Redundancy	No Redundancy	No Score	0.203	0.52
Hoffman Either	F2RL1	PHRF1	Mutation	16	32	0.00880774	0.152077	6.9869	15.0235	229	213	HighEnriched	No Redundancy	No Redundancy	0.69	No Score	No Score
Hoffman Either	NAT1	TP53	Mutation	7	247	0.00884936	0.152077	30.4348	58.9499	23	419	HighEnriched	GO:0005829 / GO:0005829	cytosol / cytosol	No Score	0.206	1
Tumour Suppressor Either	NAT1	TP53	Mutation	7	247	0.00884936	0.152077	30.4348	58.9499	23	419	HighEnriched	GO:0005829 / GO:0005829	cytosol / cytosol	No Score	0.206	1
Hoffman Either	SSSCA1	TP53	Mutation	7	247	0.00884936	0.152077	30.4348	58.9499	23	419	HighEnriched	GO:0042802 / GO:0005515	identical protein binding / protein binding	1	No Score	No Score
Tumour Suppressor Either	SSSCA1	TP53	Mutation	7	247	0.00884936	0.152077	30.4348	58.9499	23	419	HighEnriched	GO:0042802 / GO:0005515	identical protein binding / protein binding	1	No Score	No Score
Hoffman Either	TMEM216	TP53	Mutation	7	247	0.00884936	0.152077	30.4348	58.9499	23	419	HighEnriched	GO:0005737	cytoplasm	No Score	0.165	0.366
Tumour Suppressor Either	TMEM216	TP53	Mutation	7	247	0.00884936	0.152077	30.4348	58.9499	23	419	HighEnriched	GO:0005737	cytoplasm	No Score	0.165	0.366
Hoffman Either	PPP1R9A	NCOR1	Mutation	4	37	0.00886619	0.152206	3.38983	11.4198	118	324	HighEnriched	GO:0005515	protein binding	1	No Score	No Score
Tumour Suppressor Either	MYO10	LRP1B	Mutation	7	158	0.00887732	0.152237	17.9487	39.206	39	403	HighEnriched	No Redundancy	No Redundancy	No Score	0.168	0.158
Tumour Suppressor Either	HTATIP2	SCN10A	Expression	0	56	0.00901777	0.154484	0	13.8958	39	403	HighEnriched	No Redundancy	No Redundancy	0.062	0.225	0.233
Hoffman Either	ARHGEF5	TP53	Mutation	48	206	0.00903867	0.154494	46.1538	60.9467	104	338	HighEnriched	GO:0005515	protein binding	0.627	0.285	No Score
Tumour Suppressor Either	ARHGEF5	TP53	Mutation	48	206	0.00903867	0.154494	46.1538	60.9467	104	338	HighEnriched	GO:0005515	protein binding	0.627	0.285	No Score
Hoffman Either	RBM47	TP53	Mutation	123	212	0.00905619	0.154494	69.1011	80.303	178	264	HighEnriched	GO:0005634	nucleus	0.659	No Score	No Score
Tumour Suppressor Either	RBM47	TP53	Mutation	123	212	0.00905619	0.154494	69.1011	80.303	178	264	HighEnriched	GO:0005634	nucleus	0.659	No Score	No Score
Hoffman Either	SPINT2	TP53	Mutation	78	176	0.00908208	0.154613	49.0566	62.1908	159	283	HighEnriched	GO:0005737	cytoplasm	0.145	0.257	0.494
Tumour Suppressor Both	SPINT2	TP53	Both	78	176	0.00908208	0.154613	49.0566	62.1908	159	283	HighEnriched	GO:0005737	cytoplasm	0.145	0.257	0.494
Hoffman Either	DIP2C	NCOR2	Mutation	0	52	0.00912065	0.155101	0	13	42	400	HighEnriched	GO:0005634 / GO:0005634	nucleus / nucleus	0.477	0.329	0.218
Tumour Suppressor Either	STAP2	LRP1B	Mutation	30	135	0.00913483	0.155101	26.7857	40.9091	112	330	HighEnriched	No Redundancy	No Redundancy	No Score	No Score	No Score
Hoffman Either	EVPL	TP53	Mutation	121	214	0.00914872	0.155101	69.1429	80.1498	175	267	HighEnriched	GO:0005737	cytoplasm	0.432	0.199	0.405
Tumour Suppressor Either	EVPL	TP53	Mutation	121	214	0.00914872	0.155101	69.1429	80.1498	175	267	HighEnriched	GO:0005737	cytoplasm	0.432	0.199	0.405
Tumour Suppressor Either	TFAP2A	SCN11A	Expression	35	9	0.00915948	0.155123	8.68486	23.0769	403	39	HighEnriched	No Redundancy	No Redundancy	No Score	0.119	0.296
Tumour Suppressor Either	SFN	ABI3BP	Expression	13	47	0.00921998	0.155986	7.92683	16.9065	164	278	HighEnriched	GO:0005615	extracellular space	No Score	No Score	0.452
Tumour Suppressor Either	LSR	NOTCH1	Mutation	6	38	0.00923856	0.156049	4.37956	12.459	137	305	HighEnriched	GO:0016021 / GO:0001889 / GO:0005886	integral component of membrane / liver development / plasma membrane	No Score	0.344	0.401
Tumour Suppressor Either	TMEM144	FAT4	Mutation	68	32	0.00924284	0.156049	19.7674	32.6531	344	98	HighEnriched	GO:0016021	integral component of membrane	No Score	No Score	No Score
Tumour Suppressor Either	TMEM144	BRCA2	Mutation	35	20	0.00930399	0.15692	10.1744	20.4082	344	98	HighEnriched	No Redundancy	No Redundancy	No Score	No Score	No Score
Hoffman Either	FAM171A1	CREBBP	Mutation	5	50	0.00936634	0.157646	5.05051	14.5773	99	343	HighEnriched	No Redundancy	No Redundancy	No Score	No Score	No Score
Tumour Suppressor Either	FAM171A1	CREBBP	Mutation	5	50	0.00936634	0.157646	5.05051	14.5773	99	343	HighEnriched	No Redundancy	No Redundancy	No Score	No Score	No Score
Tumour Suppressor Either	SLC27A2	PCDH10	Mutation	11	32	0.00939894	0.157869	5.58376	13.0612	197	245	HighEnriched	No Redundancy	No Redundancy	No Score	No Score	No Score
Tumour Suppressor Either	SLC27A2	SPTBN1	Mutation	11	32	0.00939894	0.157869	5.58376	13.0612	197	245	HighEnriched	GO:0070062	extracellular vesicular exosome	0.411	0.226	0.521
Tumour Suppressor Either	HOOK1	APC	Mutation	14	63	0.00947243	0.15894	10.2941	20.5882	136	306	HighEnriched	GO:0005515	protein binding	0.702	0.201	0.426
Tumour Suppressor Either	GSTT1	MYH7	Expression	20	43	0.00948594	0.159004	9.61538	18.3761	208	234	HighEnriched	No Redundancy	No Redundancy	0.175	0.186	0.784
Hoffman Either	UGT8	TP53	Mutation	102	234	0.00951361	0.159141	68.4564	79.8635	149	293	HighEnriched	GO:0007417	central nervous system development	No Score	0.129	No Score
Tumour Suppressor Either	UGT8	TP53	Mutation	102	234	0.00951361	0.159141	68.4564	79.8635	149	293	HighEnriched	GO:0007417	central nervous system development	No Score	0.129	No Score
Tumour Suppressor Either	TNFRSF10D	PLCE1	Mutation	6	39	0.00953236	0.159166	4.51128	12.6214	133	309	HighEnriched	No Redundancy	No Redundancy	0.512	0.438	No Score
Tumour Suppressor Either	SFN	C3	Expression	9	37	0.00954342	0.159166	5.4878	13.3094	164	278	HighEnriched	GO:0005615 / GO:0070062 / GO:0005515 / GO:0007165	extracellular space / extracellular vesicular exosome / protein binding / signal transduction	0.695	0.438	0.695
Tumour Suppressor Either	TFAP2A	NRXN1	Expression	56	12	0.00956429	0.159166	13.8958	30.7692	403	39	HighEnriched	GO:0005515	protein binding	0.475	0.319	0.474
Tumour Suppressor Either	CAPG	ROBO2	Expression	56	12	0.00956429	0.159166	13.8958	30.7692	403	39	HighEnriched	GO:0070062	extracellular vesicular exosome	No Score	0.115	0.476
Hoffman Either	KRT80	KRAS	Mutation	19	58	0.00957111	0.159166	11.3772	21.0909	167	275	HighEnriched	No Redundancy	No Redundancy	No Score	No Score	No Score
Tumour Suppressor Either	EPPK1	RB1	Mutation	15	55	0.00957659	0.159166	9.74026	19.0972	154	288	HighEnriched	No Redundancy	No Redundancy	0.659	0.289	No Score
Tumour Suppressor Either	ESRP1	ZFHX4	Expression	53	81	0.00959693	0.159166	24.424	36	217	225	HighEnriched	GO:0005634	nucleus	No Score	No Score	No Score
Tumour Suppressor Either	SPINT2	DLGAP2	Expression	7	34	0.00960272	0.159166	4.40252	12.0141	159	283	HighEnriched	No Redundancy	No Redundancy	0.145	0.455	0.292
Tumour Suppressor Either	SPINT2	RAI1	Expression	7	34	0.00960272	0.159166	4.40252	12.0141	159	283	HighEnriched	GO:0005737	cytoplasm	No Score	No Score	0.506
Tumour Suppressor Either	RBM47	PEG3	Mutation	17	49	0.0096229	0.159307	9.55056	18.5606	178	264	HighEnriched	GO:0005634	nucleus	0.117	No Score	No Score
Hoffman Either	CD97	TP53	Mutation	20	234	0.00964051	0.159307	40	59.6939	50	392	HighEnriched	GO:0005515	protein binding	0.579	0.359	0.268
Tumour Suppressor Either	CD97	TP53	Mutation	20	234	0.00964051	0.159307	40	59.6939	50	392	HighEnriched	GO:0005515	protein binding	0.579	0.359	0.268
Tumour Suppressor Either	DNAJC22	PEG3	Mutation	12	54	0.0096546	0.159379	8.4507	18	142	300	HighEnriched	No Redundancy	No Redundancy	No Score	No Score	No Score
Tumour Suppressor Either	SPINT2	PDE3A	Expression	7	33	0.00966877	0.159452	4.40252	11.6608	159	283	HighEnriched	GO:0016021	integral component of membrane	No Score	0.216	0.784
Tumour Suppressor Either	MYO5C	PEG3	Mutation	12	54	0.00970678	0.159855	8.51064	17.9402	141	301	HighEnriched	No Redundancy	No Redundancy	No Score	No Score	No Score
Tumour Suppressor Either	OPLAH	ATM	Mutation	20	55	0.00971277	0.159855	11.2994	20.7547	177	265	HighEnriched	GO:0005524	ATP binding	0.16	0.238	0.368
Tumour Suppressor Either	TES	CSMD2	Expression	5	87	0.00973993	0.159898	8.47458	22.7154	59	383	HighEnriched	No Redundancy	No Redundancy	No Score	No Score	No Score
Tumour Suppressor Either	F11R	XRN1	Mutation	6	40	0.0097627	0.159898	4.58015	12.8617	131	311	HighEnriched	GO:0005515	protein binding	1	0.098	0.379
Tumour Suppressor Either	PLAGL1	CD163L1	Expression	10	35	0.0097647	0.159898	5.55556	13.3588	180	262	HighEnriched	No Redundancy	No Redundancy	No Score	No Score	No Score
Hoffman Either	ARSJ	KRAS	Mutation	14	63	0.0097694	0.159898	10.4478	20.4545	134	308	HighEnriched	No Redundancy	No Redundancy	0.158	0.236	0.209
Hoffman Either	NIPAL3	TP53	Mutation	18	318	0.00977413	0.159898	56.25	77.561	32	410	HighEnriched	No Redundancy	No Redundancy	No Score	No Score	No Score
Tumour Suppressor Either	NIPAL3	TP53	Mutation	18	318	0.00977413	0.159898	56.25	77.561	32	410	HighEnriched	No Redundancy	No Redundancy	No Score	No Score	No Score
Tumour Suppressor Either	CHMP4C	PLCE1	Mutation	4	41	0.00983705	0.160186	3.77358	12.2024	106	336	HighEnriched	GO:0005829 / GO:0005515	cytosol / protein binding	1	0.183	0.769
Hoffman Either	PFKM	TP53	Mutation	0	236	0.00985283	0.160186	0	54.1284	6	436	HighEnriched	GO:0005524 / GO:0005829 / GO:0005829 / GO:0042802 / GO:0005515	ATP binding / cytosol / cytosol / identical protein binding / protein binding	0.657	0.279	0.468
Tumour Suppressor Either	PFKM	TP53	Mutation	0	236	0.00985283	0.160186	0	54.1284	6	436	HighEnriched	GO:0005524 / GO:0005829 / GO:0005829 / GO:0042802 / GO:0005515	ATP binding / cytosol / cytosol / identical protein binding / protein binding	0.657	0.279	0.468
Hoffman Either	SYTL1	TP53	Mutation	135	200	0.00987024	0.160186	69.5876	80.6452	194	248	HighEnriched	GO:0005515	protein binding	0.603	0.425	0.403
Tumour Suppressor Either	SYTL1	TP53	Mutation	135	200	0.00987024	0.160186	69.5876	80.6452	194	248	HighEnriched	GO:0005515	protein binding	0.603	0.425	0.403
Hoffman Either	OPLAH	DIDO1	Mutation	12	40	0.00987467	0.160186	6.77966	15.0943	177	265	HighEnriched	No Redundancy	No Redundancy	0.083	No Score	No Score
Tumour Suppressor Either	OPLAH	DIDO1	Mutation	12	40	0.00987467	0.160186	6.77966	15.0943	177	265	HighEnriched	No Redundancy	No Redundancy	0.083	No Score	No Score
Hoffman Either	OPLAH	NCOR2	Mutation	12	40	0.00987467	0.160186	6.77966	15.0943	177	265	HighEnriched	GO:0044281	small molecule metabolic process	0.158	0.42	0.413
Tumour Suppressor Either	CDS1	PTPRD	Mutation	11	42	0.00988965	0.160186	6.79012	15	162	280	HighEnriched	No Redundancy	No Redundancy	0.124	0.416	0.263
Tumour Suppressor Either	MYO1D	PEG3	Mutation	12	54	0.0098897	0.160186	8.57143	17.8808	140	302	HighEnriched	No Redundancy	No Redundancy	No Score	0.183	No Score
Hoffman Either	ARHGAP8	KRAS	Mutation	20	57	0.00993712	0.160778	11.4943	21.2687	174	268	HighEnriched	GO:0005515 / GO:0007264	protein binding / small GTPase mediated signal transduction	0.735	0.519	0.356
Tumour Suppressor Either	ZNF165	ARID2	Mutation	4	43	0.00994596	0.160778	3.8835	12.6844	103	339	HighEnriched	GO:0003677 / GO:0046872 / GO:0005634 / GO:0005515 / GO:0006351	DNA binding / metal ion binding / nucleus / protein binding / transcription, DNA-templated	1	No Score	No Score
Hoffman Either	ARHGEF16	EP300	Mutation	9	59	0.0100558	0.162053	7.82609	18.0428	115	327	HighEnriched	GO:0005515	protein binding	0.496	0.334	0.784
Hoffman Either	BCAR3	KRAS	Mutation	5	72	0.0100669	0.162053	7.04225	19.407	71	371	HighEnriched	GO:0005515 / GO:0007264	protein binding / small GTPase mediated signal transduction	1	0.497	No Score
Hoffman Either	LRRC8E	KRAS	Mutation	5	72	0.0100669	0.162053	7.04225	19.407	71	371	HighEnriched	No Redundancy	No Redundancy	No Score	No Score	No Score
Tumour Suppressor Either	MTAP	MUC19	Expression	5	71	0.0100681	0.162053	6.94444	19.1892	72	370	HighEnriched	No Redundancy	No Redundancy	No Score	0.366	0.444
Tumour Suppressor Either	CDH1	CELSR2	Expression	12	31	0.0100744	0.162053	5.82524	13.1356	206	236	HighEnriched	GO:0005509 / GO:0005737 / GO:0007156 / GO:0016021 / GO:0005886 / GO:0005886	calcium ion binding / cytoplasm / homophilic cell adhesion / integral component of membrane / plasma membrane / plasma membrane	0.156	0.453	0.632
Tumour Suppressor Either	ITPR3	FAT4	Mutation	0	103	0.0101224	0.16266	0	24.2925	18	424	HighEnriched	GO:0005886 / GO:0005515	plasma membrane / protein binding	1	No Score	No Score
Tumour Suppressor Either	SPINT2	CACNA1A	Expression	11	44	0.010132	0.16266	6.91824	15.5477	159	283	HighEnriched	GO:0005737 / GO:0016021 / GO:0016021	cytoplasm / integral component of membrane / integral component of membrane	0.145	0.367	0.574
Hoffman Either	HOOK1	EP300	Mutation	12	56	0.010163	0.162997	8.82353	18.3007	136	306	HighEnriched	GO:0005515	protein binding	0.51	0.18	0.429
Tumour Suppressor Either	CMTM8	MYO18B	Mutation	1	88	0.0101879	0.163236	3.125	21.4634	32	410	HighEnriched	GO:0005634	nucleus	No Score	No Score	No Score
Tumour Suppressor Either	SPINT2	ABCA3	Expression	9	38	0.0102173	0.163387	5.66038	13.4276	159	283	HighEnriched	GO:0016021	integral component of membrane	0.183	0.303	0.503
Tumour Suppressor Either	SPINT2	USP24	Expression	9	38	0.0102173	0.163387	5.66038	13.4276	159	283	HighEnriched	No Redundancy	No Redundancy	No Score	No Score	No Score
Hoffman Either	ELF4	TP53	Mutation	5	331	0.0102549	0.163668	41.6667	76.9767	12	430	HighEnriched	GO:0005634 / GO:0016605 / GO:0045893 / GO:0045893 / GO:0045944 / GO:0045944 / GO:0045944 / GO:0005515 / GO:0003700	nucleus / PML body / positive regulation of transcription, DNA-templated / positive regulation of transcription, DNA-templated / positive regulation of transcription from RNA polymerase II promoter / positive regulation of transcription from RNA polymerase II promoter / positive regulation of transcription from RNA polymerase II promoter / protein binding / sequence-specific DNA binding transcrip…	1	0.242	0.693
Tumour Suppressor Either	ELF4	TP53	Mutation	5	331	0.0102549	0.163668	41.6667	76.9767	12	430	HighEnriched	GO:0005634 / GO:0016605 / GO:0045893 / GO:0045893 / GO:0045944 / GO:0045944 / GO:0045944 / GO:0005515 / GO:0003700	nucleus / PML body / positive regulation of transcription, DNA-templated / positive regulation of transcription, DNA-templated / positive regulation of transcription from RNA polymerase II promoter / positive regulation of transcription from RNA polymerase II promoter / positive regulation of transcription from RNA polymerase II promoter / protein binding / sequence-specific DNA binding transcrip…	1	0.242	0.693
Tumour Suppressor Either	SFN	AHNAK2	Expression	46	112	0.010267	0.163702	28.0488	40.2878	164	278	HighEnriched	GO:0005737 / GO:0005737 / GO:0030659 / GO:0005634 / GO:0005515	cytoplasm / cytoplasm / cytoplasmic vesicle membrane / nucleus / protein binding	1	No Score	0.616
Tumour Suppressor Either	PHLDA3	MEGF8	Expression	44	8	0.0103118	0.164128	10.628	28.5714	414	28	HighEnriched	No Redundancy	No Redundancy	0.285	0.305	0.308
Tumour Suppressor Either	ESRP1	TRIO	Expression	22	43	0.0103139	0.164128	10.1382	19.1111	217	225	HighEnriched	No Redundancy	No Redundancy	0.298	0.317	0.413
Tumour Suppressor Either	PPL	PEG3	Mutation	20	46	0.0104727	0.16646	10	19.0083	200	242	HighEnriched	GO:0005634	nucleus	0.214	No Score	No Score
Tumour Suppressor Either	SLC27A2	ERBB4	Mutation	14	37	0.0104877	0.16646	7.1066	15.102	197	245	HighEnriched	GO:0005524 / GO:0005739	ATP binding / mitochondrion	0.4	0.239	0.477
Tumour Suppressor Either	ESRP2	ATM	Mutation	23	52	0.0105007	0.16646	11.7347	21.1382	196	246	HighEnriched	No Redundancy	No Redundancy	0.215	0.442	0.661
Hoffman Either	MIS18BP1	TP53	Mutation	3	251	0.0105113	0.16646	21.4286	58.6449	14	428	HighEnriched	GO:0003682 / GO:0003677 / GO:0005654 / GO:0005654	chromatin binding / DNA binding / nucleoplasm / nucleoplasm	No Score	0.133	1
Tumour Suppressor Either	MIS18BP1	TP53	Mutation	3	251	0.0105113	0.16646	21.4286	58.6449	14	428	HighEnriched	GO:0003682 / GO:0003677 / GO:0005654 / GO:0005654	chromatin binding / DNA binding / nucleoplasm / nucleoplasm	No Score	0.133	1
Tumour Suppressor Either	MCOLN3	DCC	Mutation	6	43	0.0105713	0.166547	4.95868	13.3956	121	321	HighEnriched	GO:0016021 / GO:0005886	integral component of membrane / plasma membrane	No Score	0.259	1
Tumour Suppressor Either	KLF4	ARID1B	Expression	39	8	0.0105948	0.166547	9.48905	25.8065	411	31	HighEnriched	GO:0005634 / GO:0005515	nucleus / protein binding	0.473	0.899	0.737
Hoffman Either	SH2D4A	BPTF	Mutation	7	62	0.0106027	0.166547	7.21649	17.971	97	345	HighEnriched	GO:0005737 / GO:0005515	cytoplasm / protein binding	0.657	0.19	1
Tumour Suppressor Either	TES	TTN	Expression	31	268	0.0106521	0.166547	52.5424	69.9739	59	383	HighEnriched	GO:0005737	cytoplasm	0.266	0.259	0.34
Tumour Suppressor Either	TFAP2A	PLXNA1	Expression	36	9	0.010704	0.166547	8.933	23.0769	403	39	HighEnriched	GO:0005737 / GO:0005634 / GO:0005634	cytoplasm / nucleus / nucleus	0.209	0.334	0.689
Tumour Suppressor Either	SPRED1	PKD1	Mutation	1	79	0.0107088	0.166547	2.85714	19.4103	35	407	HighEnriched	GO:0005737 / GO:0005634 / GO:0005515 / GO:0019901	cytoplasm / nucleus / protein binding / protein kinase binding	0.657	0.155	0.538
Tumour Suppressor Either	TNFRSF10D	MST1	Mutation	5	35	0.0107237	0.166547	3.7594	11.3269	133	309	HighEnriched	No Redundancy	No Redundancy	0.296	0.16	No Score
Tumour Suppressor Either	FAT1	MUC16	Expression	8	250	0.0107263	0.166547	32	59.952	25	417	HighEnriched	GO:0007155 / GO:0070062 / GO:0005886 / GO:0005515	cell adhesion / extracellular vesicular exosome / plasma membrane / protein binding	1	0.513	0.527
Tumour Suppressor Either	MOCS1	PTEN	Mutation	11	46	0.010741	0.166547	7.23684	15.8621	152	290	HighEnriched	GO:0005829 / GO:0005634 / GO:0044281	cytosol / nucleus / small molecule metabolic process	0.407	0.233	0.626
Hoffman Either	LTBR	CHD7	Mutation	4	47	0.0107502	0.166547	4.30108	13.467	93	349	HighEnriched	GO:0005515	protein binding	0.801	0.165	No Score
Tumour Suppressor Either	CDH1	RTTN	Expression	15	36	0.0107531	0.166547	7.28155	15.2542	206	236	HighEnriched	GO:0005737	cytoplasm	No Score	No Score	0.507
Tumour Suppressor Either	KANK1	PCLO	Expression	3	144	0.0107624	0.166547	11.1111	34.6988	27	415	HighEnriched	No Redundancy	No Redundancy	0.597	0.181	0.403
Tumour Suppressor Either	KLF4	UBR4	Expression	48	9	0.0107724	0.166547	11.6788	29.0323	411	31	HighEnriched	GO:0005634 / GO:0005515 / GO:0008270	nucleus / protein binding / zinc ion binding	0.397	0.213	0.705
Tumour Suppressor Either	ESRP1	KIF26B	Expression	16	34	0.0107951	0.166547	7.37327	15.1111	217	225	HighEnriched	No Redundancy	No Redundancy	No Score	No Score	No Score
Tumour Suppressor Either	ESRP1	ZNF536	Expression	16	34	0.0107951	0.166547	7.37327	15.1111	217	225	HighEnriched	GO:0005634	nucleus	No Score	No Score	No Score
Hoffman Either	SMARCA2	HERC1	Expression	1	78	0.0108024	0.166547	2.85714	19.1646	35	407	HighEnriched	No Redundancy	No Redundancy	0.262	0.708	0.549
Tumour Suppressor Either	SMARCA2	HERC1	Expression	1	78	0.0108024	0.166547	2.85714	19.1646	35	407	HighEnriched	No Redundancy	No Redundancy	0.262	0.708	0.549
Hoffman Either	TRIM47	KRAS	Mutation	7	70	0.0108205	0.166547	8.13953	19.6629	86	356	HighEnriched	No Redundancy	No Redundancy	No Score	No Score	No Score
Tumour Suppressor Either	HOXB7	SPTBN1	Mutation	3	40	0.0109025	0.166547	3.06122	11.6279	98	344	HighEnriched	GO:0005737 / GO:0005515	cytoplasm / protein binding	0.59	0.192	0.621
Hoffman Either	C9orf64	KRAS	Mutation	1	76	0.0109145	0.166547	2.77778	18.7192	36	406	HighEnriched	No Redundancy	No Redundancy	0.477	0.251	0.308
Tumour Suppressor Either	TSPAN13	BRCA2	Mutation	4	51	0.0109165	0.166547	4.5977	14.3662	87	355	HighEnriched	No Redundancy	No Redundancy	No Score	No Score	0.245
Hoffman Both	TP53	CREBBP	Both	4	51	0.0109165	0.166547	4.5977	14.3662	87	355	HighEnriched	GO:0071456 / GO:0003682 / GO:0005737 / GO:0000122 / GO:0000122 / GO:0000122 / GO:0007219 / GO:0016604 / GO:0000790 / GO:0005654 / GO:0005654 / GO:0005634 / GO:0005634 / GO:0002039 / GO:0045893 / GO:0045893 / GO:0045893 / GO:0045893 / GO:0005515 / GO:0006461 / GO:0006355 / GO:0006355 / GO:0001085 / GO:0003700 / GO:0008134 / GO:0016032 / GO:0008270	cellular response to hypoxia / chromatin binding / cytoplasm / negative regulation of transcription from RNA polymerase II promoter / negative regulation of transcription from RNA polymerase II promoter / negative regulation of transcription from RNA polymerase II promoter / Notch signaling pathway / nuclear body / nuclear chromatin / nucleoplasm / nucleoplasm / nucleus / nucleus / p53 binding / …	0.649	0.541	0.86
Tumour Suppressor Both	TP53	CREBBP	Both	4	51	0.0109165	0.166547	4.5977	14.3662	87	355	HighEnriched	GO:0071456 / GO:0003682 / GO:0005737 / GO:0000122 / GO:0000122 / GO:0000122 / GO:0007219 / GO:0016604 / GO:0000790 / GO:0005654 / GO:0005654 / GO:0005634 / GO:0005634 / GO:0002039 / GO:0045893 / GO:0045893 / GO:0045893 / GO:0045893 / GO:0005515 / GO:0006461 / GO:0006355 / GO:0006355 / GO:0001085 / GO:0003700 / GO:0008134 / GO:0016032 / GO:0008270	cellular response to hypoxia / chromatin binding / cytoplasm / negative regulation of transcription from RNA polymerase II promoter / negative regulation of transcription from RNA polymerase II promoter / negative regulation of transcription from RNA polymerase II promoter / Notch signaling pathway / nuclear body / nuclear chromatin / nucleoplasm / nucleoplasm / nucleus / nucleus / p53 binding / …	0.649	0.541	0.86
Hoffman Either	F11R	TP53	Mutation	65	196	0.0109287	0.166547	49.6183	63.0225	131	311	HighEnriched	GO:0007596 / GO:0005515 / GO:0007179 / GO:0016032	blood coagulation / protein binding / transforming growth factor beta receptor signaling pathway / viral process	1	0.296	0.407
Tumour Suppressor Either	F11R	TP53	Mutation	65	196	0.0109287	0.166547	49.6183	63.0225	131	311	HighEnriched	GO:0007596 / GO:0005515 / GO:0007179 / GO:0016032	blood coagulation / protein binding / transforming growth factor beta receptor signaling pathway / viral process	1	0.296	0.407
Hoffman Either	KCNK1	TP53	Mutation	90	245	0.0109516	0.166547	67.6692	79.288	133	309	HighEnriched	No Redundancy	No Redundancy	0.057	0.205	0.275
Tumour Suppressor Either	KCNK1	TP53	Mutation	90	245	0.0109516	0.166547	67.6692	79.288	133	309	HighEnriched	No Redundancy	No Redundancy	0.057	0.205	0.275
Tumour Suppressor Either	IRX3	PTEN	Mutation	4	53	0.0109639	0.166547	4.70588	14.8459	85	357	HighEnriched	GO:0005737 / GO:0005737 / GO:0005634	cytoplasm / cytoplasm / nucleus	No Score	No Score	No Score
Tumour Suppressor Either	INADL	ATM	Mutation	7	68	0.0110201	0.166547	8.04598	19.1549	87	355	HighEnriched	GO:0005515	protein binding	1	0.312	0.263
Hoffman Either	GSTO2	DIDO1	Mutation	14	38	0.0110272	0.166547	7.25389	15.261	193	249	HighEnriched	No Redundancy	No Redundancy	0.146	No Score	No Score
Tumour Suppressor Either	GSTO2	DIDO1	Mutation	14	38	0.0110272	0.166547	7.25389	15.261	193	249	HighEnriched	No Redundancy	No Redundancy	0.146	No Score	No Score
Hoffman Either	VAMP8	NCOR1	Mutation	5	36	0.0110274	0.166547	3.84615	11.5385	130	312	HighEnriched	No Redundancy	No Redundancy	0.542	0.202	0.411
Hoffman Either	PTRF	DIDO1	Mutation	6	46	0.0110333	0.166547	5.17241	14.1104	116	326	HighEnriched	GO:0005737 / GO:0005634 / GO:0044822	cytoplasm / nucleus / poly(A) RNA binding	1	No Score	No Score
Tumour Suppressor Either	PTRF	DIDO1	Mutation	6	46	0.0110333	0.166547	5.17241	14.1104	116	326	HighEnriched	GO:0005737 / GO:0005634 / GO:0044822	cytoplasm / nucleus / poly(A) RNA binding	1	No Score	No Score
Hoffman Either	DBNDD2	KRAS	Mutation	1	76	0.011035	0.166547	2.7027	18.7654	37	405	HighEnriched	GO:0005515	protein binding	1	0.553	No Score
Hoffman Either	PPP1R13L	KRAS	Mutation	1	76	0.011035	0.166547	2.7027	18.7654	37	405	HighEnriched	GO:0005515	protein binding	0.771	No Score	0.425
Tumour Suppressor Either	TES	CDH23	Expression	4	78	0.0110776	0.166547	6.77966	20.3655	59	383	HighEnriched	No Redundancy	No Redundancy	0.328	0.238	0.34
Hoffman Either	TRIM47	TP53	Mutation	56	280	0.0111021	0.166547	65.1163	78.6517	86	356	HighEnriched	GO:0005737 / GO:0005634 / GO:0008270	cytoplasm / nucleus / zinc ion binding	No Score	No Score	No Score
Tumour Suppressor Either	TRIM47	TP53	Mutation	56	280	0.0111021	0.166547	65.1163	78.6517	86	356	HighEnriched	GO:0005737 / GO:0005634 / GO:0008270	cytoplasm / nucleus / zinc ion binding	No Score	No Score	No Score
Tumour Suppressor Either	ZNF682	PTEN	Mutation	8	49	0.0111108	0.166547	6.4	15.4574	125	317	HighEnriched	GO:0005634	nucleus	No Score	No Score	No Score
Hoffman Either	GPR126	DIDO1	Mutation	6	46	0.0111178	0.166547	5.26316	14.0244	114	328	HighEnriched	No Redundancy	No Redundancy	No Score	No Score	No Score
Tumour Suppressor Either	GPR126	DIDO1	Mutation	6	46	0.0111178	0.166547	5.26316	14.0244	114	328	HighEnriched	No Redundancy	No Redundancy	No Score	No Score	No Score
Tumour Suppressor Either	TES	MACF1	Expression	4	77	0.0111752	0.166547	6.77966	20.1044	59	383	HighEnriched	GO:0005737 / GO:0005737 / GO:0044822	cytoplasm / cytoplasm / poly(A) RNA binding	0.445	0.513	0.389
Tumour Suppressor Either	LTBR	ADAMTS18	Mutation	3	42	0.0111822	0.166547	3.22581	12.0344	93	349	HighEnriched	No Redundancy	No Redundancy	No Score	0.132	No Score
Hoffman Either	SYTL1	EP300	Mutation	20	48	0.0112328	0.166547	10.3093	19.3548	194	248	HighEnriched	GO:0005515	protein binding	0.51	0.34	0.456
Tumour Suppressor Either	INPP4B	HEPHL1	Expression	3	42	0.0112511	0.166547	3.19149	12.069	94	348	HighEnriched	No Redundancy	No Redundancy	No Score	0.722	No Score
Hoffman Either	SH3BGRL	KRAS	Mutation	4	73	0.0113083	0.166547	6.45161	19.2105	62	380	HighEnriched	No Redundancy	No Redundancy	0.553	0.562	0.425
Tumour Suppressor Either	SFN	SMG1	Expression	12	44	0.0113174	0.166547	7.31707	15.8273	164	278	HighEnriched	GO:0005737 / GO:0005829 / GO:0005634 / GO:0005515	cytoplasm / cytosol / nucleus / protein binding	0.453	0.231	0.677
Hoffman Either	TGIF2	TP53	Mutation	8	246	0.0113263	0.166547	32	58.9928	25	417	HighEnriched	GO:0005739 / GO:0000122 / GO:0000122 / GO:0000122 / GO:0000122 / GO:0000122 / GO:0000122 / GO:0005654 / GO:0005654 / GO:0005634 / GO:0005634 / GO:0006355 / GO:0003700 / GO:0007179	mitochondrion / negative regulation of transcription from RNA polymerase II promoter / negative regulation of transcription from RNA polymerase II promoter / negative regulation of transcription from RNA polymerase II promoter / negative regulation of transcription from RNA polymerase II promoter / negative regulation of transcription from RNA polymerase II promoter / negative regulation of trans…	1	0.323	0.723
Tumour Suppressor Either	TGIF2	TP53	Mutation	8	246	0.0113263	0.166547	32	58.9928	25	417	HighEnriched	GO:0005739 / GO:0000122 / GO:0000122 / GO:0000122 / GO:0000122 / GO:0000122 / GO:0000122 / GO:0005654 / GO:0005654 / GO:0005634 / GO:0005634 / GO:0006355 / GO:0003700 / GO:0007179	mitochondrion / negative regulation of transcription from RNA polymerase II promoter / negative regulation of transcription from RNA polymerase II promoter / negative regulation of transcription from RNA polymerase II promoter / negative regulation of transcription from RNA polymerase II promoter / negative regulation of transcription from RNA polymerase II promoter / negative regulation of trans…	1	0.323	0.723
Hoffman Either	LRRC8E	NSD1	Mutation	1	39	0.0113483	0.166547	1.40845	10.5121	71	371	HighEnriched	No Redundancy	No Redundancy	No Score	No Score	No Score
Tumour Suppressor Either	SFN	IQGAP3	Expression	8	34	0.0113639	0.166547	4.87805	12.2302	164	278	HighEnriched	GO:0005737	cytoplasm	No Score	No Score	No Score
Tumour Suppressor Either	SFN	MYH9	Expression	8	34	0.0113639	0.166547	4.87805	12.2302	164	278	HighEnriched	GO:0005737 / GO:0005829 / GO:0070062 / GO:0005634 / GO:0005515	cytoplasm / cytosol / extracellular vesicular exosome / nucleus / protein binding	0.423	0.336	0.549
Tumour Suppressor Either	SFN	PTPRS	Expression	8	34	0.0113639	0.166547	4.87805	12.2302	164	278	HighEnriched	GO:0005515	protein binding	0.555	0.307	0.284
Tumour Suppressor Either	EPHB2	ASPM	Expression	4	74	0.0113943	0.166547	6.34921	19.5251	63	379	HighEnriched	No Redundancy	No Redundancy	No Score	No Score	No Score
Tumour Suppressor Either	TGFBR2	DNAH2	Expression	4	63	0.0113985	0.166547	5.47945	17.0732	73	369	HighEnriched	GO:0005524	ATP binding	0.119	0.183	0.353
Hoffman Either	CHD1	VCAN	Expression	0	87	0.0114128	0.166547	0	20.7143	22	420	HighEnriched	GO:0005515	protein binding	0.649	0.216	No Score
Tumour Suppressor Either	DGKE	RB1	Mutation	4	66	0.0114586	0.166547	5.88235	17.6471	68	374	HighEnriched	No Redundancy	No Redundancy	No Score	0.232	0.382
Hoffman Either	TNNT1	BRWD1	Mutation	9	43	0.0114719	0.166547	6.12245	14.5763	147	295	HighEnriched	No Redundancy	No Redundancy	0.323	0.146	0.413
Tumour Suppressor Either	MYO1D	XRN1	Mutation	7	39	0.011486	0.166547	5	12.9139	140	302	HighEnriched	No Redundancy	No Redundancy	No Score	0.15	0.076
Hoffman Either	DNAJC22	RNF17	Mutation	7	39	0.0114953	0.166547	4.92958	13	142	300	HighEnriched	No Redundancy	No Redundancy	No Score	No Score	No Score
Hoffman Either	MARVELD2	EP300	Mutation	10	58	0.0114971	0.166547	8.26446	18.0685	121	321	HighEnriched	No Redundancy	No Redundancy	No Score	0.202	0.118
Hoffman Either	TP53	ATP10B	Expression	2	38	0.0114986	0.166547	2.29885	10.7042	87	355	HighEnriched	GO:0005524 / GO:0005783 / GO:0005515	ATP binding / endoplasmic reticulum / protein binding	1	0.423	0.824
Tumour Suppressor Either	TP53	ATP10B	Expression	2	38	0.0114986	0.166547	2.29885	10.7042	87	355	HighEnriched	GO:0005524 / GO:0005783 / GO:0005515	ATP binding / endoplasmic reticulum / protein binding	1	0.423	0.824
Tumour Suppressor Either	ESRP2	APC	Mutation	24	53	0.011507	0.166547	12.2449	21.5447	196	246	HighEnriched	GO:0005634	nucleus	0.237	0.298	1
Tumour Suppressor Either	ZNF880	RB1	Mutation	19	51	0.0115281	0.166547	10.4396	19.6154	182	260	HighEnriched	GO:0003700	sequence-specific DNA binding transcription factor activity	1	0.916	No Score
Tumour Suppressor Either	DMKN	PLCE1	Mutation	14	31	0.0115287	0.166547	6.42202	13.8393	218	224	HighEnriched	GO:0005515	protein binding	1	No Score	No Score
Tumour Suppressor Either	MTAP	CAMSAP1	Expression	1	39	0.0115288	0.166547	1.38889	10.5405	72	370	HighEnriched	GO:0005737	cytoplasm	0.126	0.19	0.379
Hoffman Either	NQO1	CHD8	Mutation	1	42	0.0115306	0.166547	1.53846	11.1406	65	377	HighEnriched	GO:0005515	protein binding	0.591	0.302	0.389
Tumour Suppressor Either	TFAP2A	DSCAML1	Expression	49	11	0.0115639	0.166547	12.1588	28.2051	403	39	HighEnriched	GO:0042803	protein homodimerization activity	1	0.416	0.363
Tumour Suppressor Either	PRRG2	ERBB4	Mutation	18	33	0.0115707	0.166547	7.82609	15.566	230	212	HighEnriched	GO:0005576	extracellular region	No Score	No Score	0.619
Tumour Suppressor Both	NEO1	ZFHX3	Both	64	8	0.0115768	0.166547	15.2019	38.0952	421	21	HighEnriched	GO:0006355	regulation of transcription, DNA-templated	No Score	0.267	0.319
Tumour Suppressor Either	GALNT3	FAT4	Mutation	30	73	0.0116165	0.166547	17.0455	27.4436	176	266	HighEnriched	GO:0005509 / GO:0016021	calcium ion binding / integral component of membrane	0.355	No Score	No Score
Hoffman Either	EPHB2	BAZ2B	Mutation	1	43	0.0116213	0.166547	1.5873	11.3456	63	379	HighEnriched	GO:0005515	protein binding	1	0.089	No Score
Tumour Suppressor Either	EPHB2	BAZ2B	Expression	1	43	0.0116213	0.166547	1.5873	11.3456	63	379	HighEnriched	GO:0005515	protein binding	1	0.089	No Score
Hoffman Either	PRKCZ	SMARCA4	Mutation	1	62	0.0116213	0.166547	2.27273	15.5779	44	398	HighEnriched	GO:0005524 / GO:0005515	ATP binding / protein binding	0.513	0.391	0.359
Tumour Suppressor Either	PRKCZ	SMARCA4	Mutation	1	62	0.0116213	0.166547	2.27273	15.5779	44	398	HighEnriched	GO:0005524 / GO:0005515	ATP binding / protein binding	0.513	0.391	0.359
Hoffman Either	ZNF141	TP53	Mutation	16	320	0.0116593	0.166547	55.1724	77.4818	29	413	HighEnriched	GO:0003677 / GO:0005634 / GO:0006355	DNA binding / nucleus / regulation of transcription, DNA-templated	No Score	0.218	No Score
Tumour Suppressor Either	ZNF141	TP53	Mutation	16	320	0.0116593	0.166547	55.1724	77.4818	29	413	HighEnriched	GO:0003677 / GO:0005634 / GO:0006355	DNA binding / nucleus / regulation of transcription, DNA-templated	No Score	0.218	No Score
Hoffman Either	TP53	ARID1B	Expression	3	44	0.0116806	0.166547	3.44828	12.3944	87	355	HighEnriched	GO:0005737 / GO:0003677 / GO:0005634 / GO:0005515	cytoplasm / DNA binding / nucleus / protein binding	0.579	0.899	0.691
Tumour Suppressor Either	TP53	ARID1B	Expression	3	44	0.0116806	0.166547	3.44828	12.3944	87	355	HighEnriched	GO:0005737 / GO:0003677 / GO:0005634 / GO:0005515	cytoplasm / DNA binding / nucleus / protein binding	0.579	0.899	0.691
Hoffman Either	CDCA7	SMARCA4	Mutation	1	64	0.0116843	0.166547	2.38095	16	42	400	HighEnriched	GO:0005634	nucleus	No Score	0.404	0.637
Tumour Suppressor Either	CDCA7	SMARCA4	Mutation	1	64	0.0116843	0.166547	2.38095	16	42	400	HighEnriched	GO:0005634	nucleus	No Score	0.404	0.637
Tumour Suppressor Either	EPHB2	HEATR1	Expression	1	44	0.011691	0.166547	1.5873	11.6095	63	379	HighEnriched	GO:0005515	protein binding	0.51	No Score	0.214
Tumour Suppressor Either	TES	EPHA5	Expression	1	46	0.0117417	0.166547	1.69492	12.0104	59	383	HighEnriched	No Redundancy	No Redundancy	0.049	0.341	0.189
Hoffman Either	ZDHHC23	HDAC9	Mutation	1	46	0.0117417	0.166547	1.69492	12.0104	59	383	HighEnriched	No Redundancy	No Redundancy	No Score	No Score	No Score
Tumour Suppressor Either	TES	PPFIA2	Expression	1	46	0.0117417	0.166547	1.69492	12.0104	59	383	HighEnriched	GO:0005737	cytoplasm	0.328	0.238	0.121
Tumour Suppressor Either	YAP1	MYO15A	Expression	1	60	0.0117623	0.166547	2.22222	15.1134	45	397	HighEnriched	GO:0005737	cytoplasm	No Score	No Score	0.266
Hoffman Either	STXBP2	PBRM1	Mutation	2	40	0.0117659	0.166547	2.40964	11.1421	83	359	HighEnriched	GO:0005515	protein binding	0.798	0.129	0.357
Tumour Suppressor Either	STXBP2	PBRM1	Mutation	2	40	0.0117659	0.166547	2.40964	11.1421	83	359	HighEnriched	GO:0005515	protein binding	0.798	0.129	0.357
Hoffman Either	TP53	CACNA1D	Expression	2	39	0.011772	0.166547	2.29885	10.9859	87	355	HighEnriched	No Redundancy	No Redundancy	0.365	0.287	0.422
Tumour Suppressor Either	TP53	CACNA1D	Expression	2	39	0.011772	0.166547	2.29885	10.9859	87	355	HighEnriched	No Redundancy	No Redundancy	0.365	0.287	0.422
Tumour Suppressor Either	SNX7	FAT1	Mutation	0	85	0.0117817	0.166547	0	20.2864	23	419	HighEnriched	GO:0005515	protein binding	1	No Score	No Score
Hoffman Either	ARHGAP42	TP53	Mutation	57	278	0.0117948	0.166547	64.7727	78.5311	88	354	HighEnriched	No Redundancy	No Redundancy	No Score	No Score	No Score
Tumour Suppressor Either	ARHGAP42	TP53	Mutation	57	278	0.0117948	0.166547	64.7727	78.5311	88	354	HighEnriched	No Redundancy	No Redundancy	No Score	No Score	No Score
Tumour Suppressor Either	TES	LRRC7	Expression	1	47	0.0117987	0.166547	1.69492	12.2715	59	383	HighEnriched	GO:0005737	cytoplasm	0.328	No Score	No Score
Tumour Suppressor Either	TES	WNK1	Expression	1	47	0.0117987	0.166547	1.69492	12.2715	59	383	HighEnriched	GO:0005737	cytoplasm	0.224	0.582	0.184
Hoffman Either	MAP7	TP53	Mutation	120	216	0.0118119	0.166547	69.3642	80.2974	173	269	HighEnriched	GO:0008283 / GO:0005737	cell proliferation / cytoplasm	0.495	0.294	0.567
Tumour Suppressor Either	MAP7	TP53	Mutation	120	216	0.0118119	0.166547	69.3642	80.2974	173	269	HighEnriched	GO:0008283 / GO:0005737	cell proliferation / cytoplasm	0.495	0.294	0.567
Hoffman Either	AHNAK	DIDO1	Mutation	1	51	0.0118125	0.166547	1.85185	13.1443	54	388	HighEnriched	GO:0005737 / GO:0005634 / GO:0005634 / GO:0044822	cytoplasm / nucleus / nucleus / poly(A) RNA binding	1	No Score	No Score
Tumour Suppressor Either	AHNAK	DIDO1	Mutation	1	51	0.0118125	0.166547	1.85185	13.1443	54	388	HighEnriched	GO:0005737 / GO:0005634 / GO:0005634 / GO:0044822	cytoplasm / nucleus / nucleus / poly(A) RNA binding	1	No Score	No Score
Tumour Suppressor Either	PRSS16	ARID2	Mutation	7	40	0.0118216	0.166547	5.03597	13.2013	139	303	HighEnriched	No Redundancy	No Redundancy	0.145	0.042	No Score
Hoffman Either	PCGF5	PCDH15	Expression	0	84	0.0118222	0.166547	0	20	22	420	HighEnriched	No Redundancy	No Redundancy	No Score	No Score	0.423
Tumour Suppressor Either	ARHGAP8	BRCA2	Mutation	13	42	0.011834	0.166547	7.47126	15.6716	174	268	HighEnriched	GO:0005515	protein binding	0.492	0.228	0.784
Hoffman Either	DNMT1	MDN1	Expression	0	82	0.0118489	0.166547	0	19.5704	23	419	HighEnriched	GO:0005634 / GO:0005634 / GO:0005515	nucleus / nucleus / protein binding	0.517	0.11	No Score
Hoffman Either	CRB3	NCOR2	Mutation	19	41	0.0118556	0.166547	9.09091	17.5966	209	233	HighEnriched	No Redundancy	No Redundancy	0.606	0.199	0.245
Tumour Suppressor Either	BIN1	ROBO1	Expression	1	48	0.0118593	0.166547	1.72414	12.5	58	384	HighEnriched	GO:0005737 / GO:0005515 / GO:0046982	cytoplasm / protein binding / protein heterodimerization activity	1	0.391	0.615
Hoffman Either	VCL	DIDO1	Mutation	1	51	0.0118655	0.166547	1.88679	13.1105	53	389	HighEnriched	No Redundancy	No Redundancy	0.328	No Score	No Score
Tumour Suppressor Both	VCL	DIDO1	Both	1	51	0.0118655	0.166547	1.88679	13.1105	53	389	HighEnriched	No Redundancy	No Redundancy	0.328	No Score	No Score
Tumour Suppressor Either	VCL	FRYL	Expression	1	51	0.0118655	0.166547	1.88679	13.1105	53	389	HighEnriched	No Redundancy	No Redundancy	No Score	No Score	No Score
Tumour Suppressor Either	CDH1	CACNA1E	Expression	22	46	0.0118809	0.166547	10.6796	19.4915	206	236	HighEnriched	GO:0005509 / GO:0005886 / GO:0005886	calcium ion binding / plasma membrane / plasma membrane	0.062	0.275	1
Hoffman Either	CTSZ	CHD7	Mutation	3	48	0.0118827	0.166547	3.7037	13.2964	81	361	HighEnriched	No Redundancy	No Redundancy	No Score	0.138	0.91
Tumour Suppressor Either	MARVELD2	NOTCH1	Mutation	5	39	0.0118899	0.166547	4.13223	12.1495	121	321	HighEnriched	GO:0016021 / GO:0005886	integral component of membrane / plasma membrane	No Score	0.179	0.21
Hoffman Either	TP53	BSN	Expression	3	46	0.0118937	0.166547	3.44828	12.9577	87	355	HighEnriched	GO:0005737 / GO:0005634	cytoplasm / nucleus	No Score	0.482	0.582
Tumour Suppressor Either	TP53	BSN	Expression	3	46	0.0118937	0.166547	3.44828	12.9577	87	355	HighEnriched	GO:0005737 / GO:0005634	cytoplasm / nucleus	No Score	0.482	0.582
Tumour Suppressor Either	KLF5	EPHA5	Expression	1	46	0.0119221	0.166547	1.63934	12.0735	61	381	HighEnriched	GO:0005886	plasma membrane	0.093	0.648	0.729
Tumour Suppressor Either	KLF5	PPFIA2	Expression	1	46	0.0119221	0.166547	1.63934	12.0735	61	381	HighEnriched	GO:0005737 / GO:0005515	cytoplasm / protein binding	1	0.078	0.296
Tumour Suppressor Either	NEO1	COL9A1	Expression	38	6	0.0119279	0.166547	9.02613	28.5714	421	21	HighEnriched	GO:0007411	axon guidance	No Score	0.434	0.188
Tumour Suppressor Either	BIN1	RETSAT	Expression	1	46	0.0119326	0.166547	1.72414	11.9792	58	384	HighEnriched	No Redundancy	No Redundancy	0.262	0.43	0.339
Hoffman Either	CTSZ	DIDO1	Mutation	3	49	0.0119613	0.166547	3.7037	13.5734	81	361	HighEnriched	No Redundancy	No Redundancy	No Score	No Score	No Score
Tumour Suppressor Either	CTSZ	DIDO1	Mutation	3	49	0.0119613	0.166547	3.7037	13.5734	81	361	HighEnriched	No Redundancy	No Redundancy	No Score	No Score	No Score
Hoffman Either	MICB	DIDO1	Mutation	3	49	0.0119613	0.166547	3.7037	13.5734	81	361	HighEnriched	No Redundancy	No Redundancy	0.328	No Score	No Score
Tumour Suppressor Either	MICB	DIDO1	Mutation	3	49	0.0119613	0.166547	3.7037	13.5734	81	361	HighEnriched	No Redundancy	No Redundancy	0.328	No Score	No Score
Tumour Suppressor Either	OCIAD2	PTPRD	Mutation	1	52	0.0120077	0.166547	1.85185	13.4021	54	388	HighEnriched	No Redundancy	No Redundancy	No Score	No Score	No Score
Hoffman Either	EPS8	TP53	Mutation	7	329	0.0120187	0.166547	46.6667	77.0492	15	427	HighEnriched	GO:0008283 / GO:0005515	cell proliferation / protein binding	0.595	0.412	0.491
Tumour Suppressor Either	EPS8	TP53	Mutation	7	329	0.0120187	0.166547	46.6667	77.0492	15	427	HighEnriched	GO:0008283 / GO:0005515	cell proliferation / protein binding	0.595	0.412	0.491
Hoffman Either	VRK2	TP53	Mutation	7	329	0.0120187	0.166547	46.6667	77.0492	15	427	HighEnriched	GO:0005524 / GO:0005737 / GO:0005783 / GO:0005634 / GO:0005515 / GO:0016032	ATP binding / cytoplasm / endoplasmic reticulum / nucleus / protein binding / viral process	0.577	0.285	0.684
Tumour Suppressor Either	VRK2	TP53	Mutation	7	329	0.0120187	0.166547	46.6667	77.0492	15	427	HighEnriched	GO:0005524 / GO:0005737 / GO:0005783 / GO:0005634 / GO:0005515 / GO:0016032	ATP binding / cytoplasm / endoplasmic reticulum / nucleus / protein binding / viral process	0.577	0.285	0.684
Hoffman Either	LGALS3	KRAS	Mutation	3	74	0.0120404	0.166547	5.55556	19.0722	54	388	HighEnriched	GO:0045087 / GO:0005886 / GO:0005515	innate immune response / plasma membrane / protein binding	0.696	0.421	1
Tumour Suppressor Either	F11R	ATM	Mutation	13	62	0.0120411	0.166547	9.92366	19.9357	131	311	HighEnriched	GO:0005515	protein binding	1	0.261	0.314
Hoffman Either	NUP210	BAZ2B	Mutation	1	43	0.0120417	0.166547	1.51515	11.4362	66	376	HighEnriched	No Redundancy	No Redundancy	No Score	0.108	No Score
Tumour Suppressor Either	STAT6	ARID1A	Mutation	1	59	0.0120425	0.166547	2.08333	14.9746	48	394	HighEnriched	GO:0000122 / GO:0000790 / GO:0005634 / GO:0005634 / GO:0005515 / GO:0006357 / GO:0006351	negative regulation of transcription from RNA polymerase II promoter / nuclear chromatin / nucleus / nucleus / protein binding / regulation of transcription from RNA polymerase II promoter / transcription, DNA-templated	0.665	0.57	0.688
Tumour Suppressor Either	LATS2	MKI67	Expression	0	80	0.0120518	0.166547	0	19.1388	24	418	HighEnriched	GO:0005524 / GO:0005634 / GO:0005634 / GO:0005515	ATP binding / nucleus / nucleus / protein binding	0.581	0.268	0.709
Tumour Suppressor Either	GNG12	PKD1	Mutation	0	80	0.0120518	0.166547	0	19.1388	24	418	HighEnriched	GO:0070062 / GO:0005886	extracellular vesicular exosome / plasma membrane	0.842	0.24	0.599
Tumour Suppressor Either	SPINT2	HCN1	Expression	8	35	0.0120707	0.166547	5.03145	12.3675	159	283	HighEnriched	GO:0016021	integral component of membrane	0.055	0.287	0.335
Tumour Suppressor Either	ID3	DMBT1	Mutation	3	73	0.0120968	0.166547	5.45455	18.863	55	387	HighEnriched	GO:0005737 / GO:0030855 / GO:0030855	cytoplasm / epithelial cell differentiation / epithelial cell differentiation	0.181	0.157	0.331
Tumour Suppressor Either	EXPH5	APC	Mutation	28	49	0.0121151	0.166547	12.7854	21.9731	219	223	HighEnriched	No Redundancy	No Redundancy	0.491	0.242	0.704
Tumour Suppressor Either	KLF4	CDH10	Expression	49	9	0.0121247	0.166547	11.9221	29.0323	411	31	HighEnriched	No Redundancy	No Redundancy	No Score	0.18	0.305
Tumour Suppressor Either	KLF4	FREM3	Expression	49	9	0.0121247	0.166547	11.9221	29.0323	411	31	HighEnriched	No Redundancy	No Redundancy	No Score	No Score	0.138
Tumour Suppressor Either	ZDHHC2	TCHH	Expression	2	75	0.0121265	0.166547	4.44444	18.8917	45	397	HighEnriched	No Redundancy	No Redundancy	0.089	0.112	0.485
Tumour Suppressor Both	VCL	PKD1	Both	3	77	0.0121334	0.166547	5.66038	19.7943	53	389	HighEnriched	GO:0007160 / GO:0070062 / GO:0005886 / GO:0005515	cell-matrix adhesion / extracellular vesicular exosome / plasma membrane / protein binding	0.669	0.424	0.465
Tumour Suppressor Either	TES	AKAP6	Expression	1	48	0.0121566	0.166547	1.69492	12.5326	59	383	HighEnriched	GO:0005737	cytoplasm	0.273	0.341	0.454
Tumour Suppressor Either	TES	DPP10	Expression	1	48	0.0121566	0.166547	1.69492	12.5326	59	383	HighEnriched	No Redundancy	No Redundancy	No Score	No Score	0.34
Tumour Suppressor Either	SPINT2	ABCA6	Expression	8	36	0.0121906	0.166547	5.03145	12.7208	159	283	HighEnriched	GO:0016021	integral component of membrane	No Score	No Score	No Score
Tumour Suppressor Both	SPINT2	PTPRD	Both	8	36	0.0121906	0.166547	5.03145	12.7208	159	283	HighEnriched	No Redundancy	No Redundancy	0.145	0.29	0.284
Tumour Suppressor Either	ZNF829	DLEC1	Mutation	38	3	0.012202	0.166547	8.7156	50	436	6	HighEnriched	No Redundancy	No Redundancy	No Score	No Score	No Score
Tumour Suppressor Either	IRS1	PKD1	Mutation	0	80	0.012213	0.166547	0	19.0931	23	419	HighEnriched	GO:0005737 / GO:0005634 / GO:0005886 / GO:0005515	cytoplasm / nucleus / plasma membrane / protein binding	0.691	0.293	0.737
Tumour Suppressor Either	MID1	PKD1	Mutation	0	80	0.012213	0.166547	0	19.0931	23	419	HighEnriched	No Redundancy	No Redundancy	0.55	0.396	0.286
Hoffman Either	VCL	KRAS	Mutation	3	74	0.0122193	0.166547	5.66038	19.0231	53	389	HighEnriched	GO:0007596 / GO:0005886 / GO:0005515	blood coagulation / plasma membrane / protein binding	0.806	0.359	0.356
Tumour Suppressor Either	VCL	KRAS	Expression	3	74	0.0122193	0.166547	5.66038	19.0231	53	389	HighEnriched	GO:0007596 / GO:0005886 / GO:0005515	blood coagulation / plasma membrane / protein binding	0.806	0.359	0.356
Tumour Suppressor Either	SPINT2	NWD1	Expression	10	40	0.0122531	0.166547	6.28931	14.1343	159	283	HighEnriched	No Redundancy	No Redundancy	No Score	No Score	No Score
Tumour Suppressor Either	SPINT2	SEC16A	Expression	10	40	0.0122531	0.166547	6.28931	14.1343	159	283	HighEnriched	GO:0005737	cytoplasm	No Score	0.208	0.717
Hoffman Either	PRRG2	KRAS	Mutation	30	47	0.0122653	0.166547	13.0435	22.1698	230	212	HighEnriched	No Redundancy	No Redundancy	No Score	No Score	0.619
Hoffman Either	FHL2	KRAS	Mutation	2	75	0.0122681	0.166547	4.34783	18.9394	46	396	HighEnriched	GO:0005515	protein binding	0.731	0.398	0.305
Tumour Suppressor Either	CDCP1	APC	Mutation	13	64	0.0122744	0.166547	10.2362	20.3175	127	315	HighEnriched	GO:0005886	plasma membrane	No Score	No Score	No Score
Tumour Suppressor Either	MTAP	INTS1	Expression	3	54	0.0122974	0.166547	4.16667	14.5946	72	370	HighEnriched	No Redundancy	No Redundancy	No Score	0.665	0.294
Tumour Suppressor Either	MTAP	NLRP3	Expression	3	54	0.0122974	0.166547	4.16667	14.5946	72	370	HighEnriched	GO:0005737 / GO:0005737 / GO:0005829	cytoplasm / cytoplasm / cytosol	0.158	0.185	0.785
Tumour Suppressor Either	ESRP1	DST	Expression	17	35	0.0122988	0.166547	7.8341	15.5556	217	225	HighEnriched	GO:0005634	nucleus	0.298	0.164	1
Hoffman Either	FAT1	KRAS	Mutation	0	77	0.0123294	0.166547	0	18.4652	25	417	HighEnriched	GO:0005886 / GO:0005515	plasma membrane / protein binding	1	0.383	1
Tumour Suppressor Either	FAT1	KRAS	Expression	0	77	0.0123294	0.166547	0	18.4652	25	417	HighEnriched	GO:0005886 / GO:0005515	plasma membrane / protein binding	1	0.383	1
Hoffman Either	SFXN3	KRAS	Mutation	0	77	0.0123294	0.166547	0	18.4652	25	417	HighEnriched	GO:0005739	mitochondrion	No Score	No Score	0.275
Tumour Suppressor Either	TNFRSF10B	FAT2	Expression	0	83	0.012332	0.166547	0	19.8565	24	418	HighEnriched	GO:0016021 / GO:0005886	integral component of membrane / plasma membrane	No Score	0.216	0.133
Hoffman Either	PCGF5	CSMD1	Expression	1	120	0.0123371	0.166547	4.54545	28.5714	22	420	HighEnriched	No Redundancy	No Redundancy	No Score	No Score	No Score
Hoffman Either	C1orf85	TP53	Mutation	10	326	0.0123438	0.166547	50	77.2512	20	422	HighEnriched	GO:0005829 / GO:0005829 / GO:0005634 / GO:0045944 / GO:0045944 / GO:0045944 / GO:0003700 / GO:0044212	cytosol / cytosol / nucleus / positive regulation of transcription from RNA polymerase II promoter / positive regulation of transcription from RNA polymerase II promoter / positive regulation of transcription from RNA polymerase II promoter / sequence-specific DNA binding transcription factor activity / transcription regulatory region DNA binding	0.368	0.373	0.659
Tumour Suppressor Either	C1orf85	TP53	Mutation	10	326	0.0123438	0.166547	50	77.2512	20	422	HighEnriched	GO:0005829 / GO:0005829 / GO:0005634 / GO:0045944 / GO:0045944 / GO:0045944 / GO:0003700 / GO:0044212	cytosol / cytosol / nucleus / positive regulation of transcription from RNA polymerase II promoter / positive regulation of transcription from RNA polymerase II promoter / positive regulation of transcription from RNA polymerase II promoter / sequence-specific DNA binding transcription factor activity / transcription regulatory region DNA binding	0.368	0.373	0.659
Tumour Suppressor Both	FAT1	DMBT1	Both	0	76	0.0123551	0.166547	0	18.2254	25	417	HighEnriched	GO:0070062 / GO:0005515	extracellular vesicular exosome / protein binding	1	0.288	0.541
Tumour Suppressor Either	SPINT2	LTBP1	Expression	10	41	0.0123634	0.166547	6.28931	14.4876	159	283	HighEnriched	GO:0005576	extracellular region	0.145	0.337	0.641
Hoffman Either	KCNN4	TP53	Mutation	124	212	0.0123648	0.166547	69.6629	80.303	178	264	HighEnriched	GO:0005515 / GO:0019903	protein binding / protein phosphatase binding	0.616	0.258	0.275
Tumour Suppressor Either	KCNN4	TP53	Mutation	124	212	0.0123648	0.166547	69.6629	80.303	178	264	HighEnriched	GO:0005515 / GO:0019903	protein binding / protein phosphatase binding	0.616	0.258	0.275
Tumour Suppressor Either	FAT1	DNAH11	Expression	0	78	0.0123815	0.166547	0	18.705	25	417	HighEnriched	No Redundancy	No Redundancy	No Score	No Score	No Score
Hoffman Either	MTAP	PHRF1	Mutation	2	46	0.0123835	0.166547	2.77778	12.4324	72	370	HighEnriched	No Redundancy	No Redundancy	0.105	No Score	No Score
Tumour Suppressor Either	MTAP	PHRF1	Expression	2	46	0.0123835	0.166547	2.77778	12.4324	72	370	HighEnriched	No Redundancy	No Redundancy	0.105	No Score	No Score
Tumour Suppressor Either	MTAP	SLIT3	Expression	2	46	0.0123835	0.166547	2.77778	12.4324	72	370	HighEnriched	No Redundancy	No Redundancy	0.105	0.132	0.499
Tumour Suppressor Either	CDH1	ATP10A	Expression	11	29	0.0123849	0.166547	5.33981	12.2881	206	236	HighEnriched	GO:0016021 / GO:0005886 / GO:0005886 / GO:0005515	integral component of membrane / plasma membrane / plasma membrane / protein binding	0.756	0.322	0.575
Tumour Suppressor Either	CDH1	ATP10B	Expression	11	29	0.0123849	0.166547	5.33981	12.2881	206	236	HighEnriched	GO:0016021 / GO:0005515	integral component of membrane / protein binding	1	0.291	0.704
Tumour Suppressor Either	CDH1	CAMSAP1	Expression	11	29	0.0123849	0.166547	5.33981	12.2881	206	236	HighEnriched	GO:0005737 / GO:0031175 / GO:0031175	cytoplasm / neuron projection development / neuron projection development	0.693	0.312	0.579
Tumour Suppressor Either	EPHB2	SYNE2	Expression	6	88	0.0123968	0.166547	9.52381	23.219	63	379	HighEnriched	GO:0005515	protein binding	0.582	0.178	0.278
Tumour Suppressor Either	SFN	DNAH5	Expression	30	81	0.0124021	0.166547	18.2927	29.1367	164	278	HighEnriched	No Redundancy	No Redundancy	0.119	0.182	0.418
Tumour Suppressor Either	RCAN3	APC	Mutation	0	77	0.0124084	0.166547	0	18.4211	24	418	HighEnriched	No Redundancy	No Redundancy	0.496	0.169	No Score
Hoffman Either	ATP6V0E1	KRAS	Mutation	0	77	0.0124084	0.166547	0	18.4211	24	418	HighEnriched	GO:0008286	insulin receptor signaling pathway	0.217	0.336	0.529
Hoffman Either	LATS2	KRAS	Mutation	0	77	0.0124084	0.166547	0	18.4211	24	418	HighEnriched	GO:0005515	protein binding	0.618	0.545	0.356
Tumour Suppressor Either	LATS2	KRAS	Expression	0	77	0.0124084	0.166547	0	18.4211	24	418	HighEnriched	GO:0005515	protein binding	0.618	0.545	0.356
Hoffman Either	LGALS8	KRAS	Mutation	0	77	0.0124084	0.166547	0	18.4211	24	418	HighEnriched	GO:0005515	protein binding	1	No Score	0.177
Tumour Suppressor Either	TFAP2A	GTF3C1	Expression	37	9	0.0124406	0.166547	9.18114	23.0769	403	39	HighEnriched	GO:0005634 / GO:0005634 / GO:0005515	nucleus / nucleus / protein binding	0.558	0.345	0.735
Tumour Suppressor Both	TFAP2A	XRN1	Both	37	9	0.0124406	0.166547	9.18114	23.0769	403	39	HighEnriched	GO:0005515	protein binding	0.461	0.248	0.784
Tumour Suppressor Either	PHKA1	ATM	Mutation	0	75	0.0124583	0.166547	0	17.9856	25	417	HighEnriched	GO:0006468	protein phosphorylation	0.807	0.351	0.368
Tumour Suppressor Either	MTAP	NCKAP5	Expression	3	56	0.0124727	0.166547	4.16667	15.1351	72	370	HighEnriched	No Redundancy	No Redundancy	No Score	0.329	0.314
Tumour Suppressor Either	MTAP	PRDM9	Expression	3	56	0.0124727	0.166547	4.16667	15.1351	72	370	HighEnriched	No Redundancy	No Redundancy	No Score	0.344	0.383
Hoffman Either	CHD1	MUC16	Expression	3	171	0.0124808	0.166547	13.6364	40.7143	22	420	HighEnriched	GO:0005515	protein binding	1	0.343	No Score
Hoffman Either	C4orf32	TP53	Mutation	36	300	0.0124837	0.166547	62.069	78.125	58	384	HighEnriched	No Redundancy	No Redundancy	No Score	No Score	No Score
Tumour Suppressor Either	C4orf32	TP53	Mutation	36	300	0.0124837	0.166547	62.069	78.125	58	384	HighEnriched	No Redundancy	No Redundancy	No Score	No Score	No Score
Hoffman Either	NINL	TP53	Mutation	36	300	0.0124837	0.166547	62.069	78.125	58	384	HighEnriched	GO:0005829 / GO:0005829	cytosol / cytosol	No Score	0.213	1
Tumour Suppressor Either	NINL	TP53	Mutation	36	300	0.0124837	0.166547	62.069	78.125	58	384	HighEnriched	GO:0005829 / GO:0005829	cytosol / cytosol	No Score	0.213	1
Hoffman Either	CAMK1	CHD5	Mutation	7	42	0.012589	0.167678	5.38462	13.4615	130	312	HighEnriched	GO:0005524 / GO:0005634	ATP binding / nucleus	No Score	No Score	No Score
Tumour Suppressor Either	CAMK1	CHD5	Mutation	7	42	0.012589	0.167678	5.38462	13.4615	130	312	HighEnriched	GO:0005524 / GO:0005634	ATP binding / nucleus	No Score	No Score	No Score
Hoffman Either	HSD17B11	TP53	Mutation	1	117	0.0126353	0.167949	4.54545	27.8571	22	420	HighEnriched	GO:0005737	cytoplasm	0.214	0.346	0.557
Tumour Suppressor Either	HSD17B11	TP53	Mutation	1	117	0.0126353	0.167949	4.54545	27.8571	22	420	HighEnriched	GO:0005737	cytoplasm	0.214	0.346	0.557
Tumour Suppressor Either	ESRP1	ADAMTS7	Expression	12	28	0.0126749	0.167949	5.52995	12.4444	217	225	HighEnriched	No Redundancy	No Redundancy	0.298	0.247	No Score
Tumour Suppressor Either	ESRP1	PDE3A	Expression	12	28	0.0126749	0.167949	5.52995	12.4444	217	225	HighEnriched	No Redundancy	No Redundancy	No Score	0.209	0.413
Hoffman Both	TP53	BPTF	Both	6	63	0.0126781	0.167949	6.89655	17.7465	87	355	HighEnriched	GO:0005737 / GO:0000122 / GO:0000122 / GO:0000122 / GO:0005730 / GO:0005634 / GO:0045893 / GO:0045893 / GO:0005515 / GO:0006355 / GO:0008134 / GO:0008270	cytoplasm / negative regulation of transcription from RNA polymerase II promoter / negative regulation of transcription from RNA polymerase II promoter / negative regulation of transcription from RNA polymerase II promoter / nucleolus / nucleus / positive regulation of transcription, DNA-templated / positive regulation of transcription, DNA-templated / protein binding / regulation of transcriptio…	0.661	0.307	0.772
Tumour Suppressor Either	TP53	BPTF	Expression	6	63	0.0126781	0.167949	6.89655	17.7465	87	355	HighEnriched	GO:0005737 / GO:0000122 / GO:0000122 / GO:0000122 / GO:0005730 / GO:0005634 / GO:0045893 / GO:0045893 / GO:0005515 / GO:0006355 / GO:0008134 / GO:0008270	cytoplasm / negative regulation of transcription from RNA polymerase II promoter / negative regulation of transcription from RNA polymerase II promoter / negative regulation of transcription from RNA polymerase II promoter / nucleolus / nucleus / positive regulation of transcription, DNA-templated / positive regulation of transcription, DNA-templated / protein binding / regulation of transcriptio…	0.661	0.307	0.772
Tumour Suppressor Either	F11R	PEG3	Mutation	11	55	0.0126812	0.167949	8.39695	17.6849	131	311	HighEnriched	No Redundancy	No Redundancy	0.214	0.073	No Score
Tumour Suppressor Either	SPINT2	SVEP1	Expression	18	59	0.0127571	0.168817	11.3208	20.8481	159	283	HighEnriched	GO:0005737 / GO:0005576	cytoplasm / extracellular region	No Score	No Score	No Score
Tumour Suppressor Either	TES	ADAMTS12	Expression	2	58	0.0128024	0.168998	3.38983	15.1436	59	383	HighEnriched	GO:0008270	zinc ion binding	0.328	No Score	No Score
Tumour Suppressor Either	TES	CDH10	Expression	2	56	0.0128121	0.168998	3.38983	14.6214	59	383	HighEnriched	No Redundancy	No Redundancy	No Score	0.266	0.189
Tumour Suppressor Either	TES	FREM3	Expression	2	56	0.0128121	0.168998	3.38983	14.6214	59	383	HighEnriched	No Redundancy	No Redundancy	No Score	No Score	0.34
Tumour Suppressor Either	TES	PTPRB	Expression	2	56	0.0128121	0.168998	3.38983	14.6214	59	383	HighEnriched	No Redundancy	No Redundancy	0.257	0.176	0.815
Tumour Suppressor Either	TGFBR2	DNAH3	Expression	6	75	0.0128409	0.169006	8.21918	20.3252	73	369	HighEnriched	GO:0005524	ATP binding	0.119	0.183	0.353
Tumour Suppressor Either	MTAP	MDN1	Expression	6	76	0.0128494	0.169006	8.33333	20.5405	72	370	HighEnriched	GO:0005737 / GO:0005634 / GO:0005634	cytoplasm / nucleus / nucleus	0.158	0.173	0.623
Tumour Suppressor Either	ANXA1	MED12L	Expression	2	52	0.0128735	0.169006	3.1746	13.7203	63	379	HighEnriched	No Redundancy	No Redundancy	No Score	No Score	No Score
Hoffman Either	TIGD7	SMARCA4	Mutation	2	61	0.0128735	0.169006	3.7037	15.7216	54	388	HighEnriched	GO:0005634	nucleus	No Score	No Score	No Score
Tumour Suppressor Either	TIGD7	SMARCA4	Mutation	2	61	0.0128735	0.169006	3.7037	15.7216	54	388	HighEnriched	GO:0005634	nucleus	No Score	No Score	No Score
Tumour Suppressor Either	LONRF3	MYO18B	Mutation	21	68	0.0128748	0.169006	13.6364	23.6111	154	288	HighEnriched	No Redundancy	No Redundancy	No Score	No Score	No Score
Tumour Suppressor Either	KLF4	OBSCN	Expression	87	13	0.0129148	0.169395	21.1679	41.9355	411	31	HighEnriched	GO:0005515	protein binding	0.451	0.275	0.427
Tumour Suppressor Either	SFN	VCAN	Expression	22	65	0.0129766	0.170069	13.4146	23.3813	164	278	HighEnriched	GO:0005615 / GO:0005515	extracellular space / protein binding	0.651	0.249	0.577
Tumour Suppressor Either	CASP8	USP34	Expression	0	68	0.012997	0.1702	0	16.4251	28	414	HighEnriched	GO:0004197 / GO:0004197 / GO:0005515	cysteine-type endopeptidase activity / cysteine-type endopeptidase activity / protein binding	0.787	0.29	No Score
Hoffman Either	ICAM3	KRAS	Mutation	0	77	0.0130277	0.170329	0	18.5096	26	416	HighEnriched	GO:0005886 / GO:0005515	plasma membrane / protein binding	0.875	0.28	1
Hoffman Either	LMNA	KRAS	Mutation	0	77	0.0130277	0.170329	0	18.5096	26	416	HighEnriched	GO:0005515	protein binding	0.789	0.392	0.425
Tumour Suppressor Either	F2RL1	PKD1	Mutation	31	49	0.013092	0.170751	13.5371	23.0047	229	213	HighEnriched	GO:0005794 / GO:0005887 / GO:0005886 / GO:0007204 / GO:0007204 / GO:0045944 / GO:0005515	Golgi apparatus / integral component of plasma membrane / plasma membrane / positive regulation of cytosolic calcium ion concentration / positive regulation of cytosolic calcium ion concentration / positive regulation of transcription from RNA polymerase II promoter / protein binding	0.616	0.359	0.66
Hoffman Either	CD44	DIDO1	Mutation	7	45	0.0130934	0.170751	5.64516	14.1509	124	318	HighEnriched	GO:0005737	cytoplasm	0.328	No Score	No Score
Tumour Suppressor Either	CD44	DIDO1	Mutation	7	45	0.0130934	0.170751	5.64516	14.1509	124	318	HighEnriched	GO:0005737	cytoplasm	0.328	No Score	No Score
Hoffman Either	TMEM117	BPTF	Mutation	11	58	0.0131044	0.170751	8.73016	18.3544	126	316	HighEnriched	No Redundancy	No Redundancy	0.477	0.228	0.704
Tumour Suppressor Either	TYMS	RB1	Mutation	0	70	0.0131412	0.170751	0	16.9082	28	414	HighEnriched	GO:0000082 / GO:0000278 / GO:0005654 / GO:0005634 / GO:0000083	G1/S transition of mitotic cell cycle / mitotic cell cycle / nucleoplasm / nucleus / regulation of transcription involved in G1/S transition of mitotic cell cycle	0.141	0.527	0.723
Hoffman Either	PLEK2	ASH1L	Mutation	6	35	0.0131471	0.170751	4.25532	11.6279	141	301	HighEnriched	GO:0005737	cytoplasm	No Score	0.348	No Score
Hoffman Either	PLEK2	CHD9	Mutation	6	35	0.0131471	0.170751	4.25532	11.6279	141	301	HighEnriched	GO:0005737	cytoplasm	No Score	0.316	No Score
Hoffman Either	AIG1	EP300	Mutation	0	68	0.0131878	0.170751	0	16.3855	27	415	HighEnriched	GO:0005515	protein binding	1	No Score	No Score
Hoffman Either	KANK1	EP300	Mutation	0	68	0.0131878	0.170751	0	16.3855	27	415	HighEnriched	GO:0008013 / GO:0005737 / GO:0005737 / GO:0005634 / GO:0005634 / GO:0005515 / GO:0006355 / GO:0006351	beta-catenin binding / cytoplasm / cytoplasm / nucleus / nucleus / protein binding / regulation of transcription, DNA-templated / transcription, DNA-templated	0.533	0.283	0.816
Tumour Suppressor Either	KANK1	EP300	Expression	0	68	0.0131878	0.170751	0	16.3855	27	415	HighEnriched	GO:0008013 / GO:0005737 / GO:0005737 / GO:0005634 / GO:0005634 / GO:0005515 / GO:0006355 / GO:0006351	beta-catenin binding / cytoplasm / cytoplasm / nucleus / nucleus / protein binding / regulation of transcription, DNA-templated / transcription, DNA-templated	0.533	0.283	0.816
Hoffman Either	GSDMD	TP53	Mutation	27	227	0.0132043	0.170751	42.8571	59.8945	63	379	HighEnriched	No Redundancy	No Redundancy	No Score	No Score	No Score
Tumour Suppressor Either	GSDMD	TP53	Mutation	27	227	0.0132043	0.170751	42.8571	59.8945	63	379	HighEnriched	No Redundancy	No Redundancy	No Score	No Score	No Score
Hoffman Either	TUT1	SMARCA4	Mutation	0	65	0.0132062	0.170751	0	15.7385	29	413	HighEnriched	GO:0005524 / GO:0005730 / GO:0005634 / GO:0005515	ATP binding / nucleolus / nucleus / protein binding	0.489	0.239	0.768
Tumour Suppressor Either	TUT1	SMARCA4	Mutation	0	65	0.0132062	0.170751	0	15.7385	29	413	HighEnriched	GO:0005524 / GO:0005730 / GO:0005634 / GO:0005515	ATP binding / nucleolus / nucleus / protein binding	0.489	0.239	0.768
Tumour Suppressor Either	VAMP8	LRP1B	Mutation	37	128	0.0132379	0.170843	28.4615	41.0256	130	312	HighEnriched	GO:0016021 / GO:0015031	integral component of membrane / protein transport	No Score	0.426	0.386
Tumour Suppressor Either	HOOK1	ATM	Mutation	14	61	0.0132513	0.170843	10.2941	19.9346	136	306	HighEnriched	GO:0005515	protein binding	0.625	0.136	0.263
Hoffman Either	CIB1	TP53	Mutation	5	249	0.013276	0.170843	27.7778	58.7264	18	424	HighEnriched	GO:0006915 / GO:0006974 / GO:0005737 / GO:0005737 / GO:0006302 / GO:0005783 / GO:0043066 / GO:0043066 / GO:0008285 / GO:0005654 / GO:0005654 / GO:0005634 / GO:0005515 / GO:0002931	apoptotic process / cellular response to DNA damage stimulus / cytoplasm / cytoplasm / double-strand break repair / endoplasmic reticulum / negative regulation of apoptotic process / negative regulation of apoptotic process / negative regulation of cell proliferation / nucleoplasm / nucleoplasm / nucleus / protein binding / response to ischemia	0.628	0.568	0.668
Tumour Suppressor Either	CIB1	TP53	Mutation	5	249	0.013276	0.170843	27.7778	58.7264	18	424	HighEnriched	GO:0006915 / GO:0006974 / GO:0005737 / GO:0005737 / GO:0006302 / GO:0005783 / GO:0043066 / GO:0043066 / GO:0008285 / GO:0005654 / GO:0005654 / GO:0005634 / GO:0005515 / GO:0002931	apoptotic process / cellular response to DNA damage stimulus / cytoplasm / cytoplasm / double-strand break repair / endoplasmic reticulum / negative regulation of apoptotic process / negative regulation of apoptotic process / negative regulation of cell proliferation / nucleoplasm / nucleoplasm / nucleus / protein binding / response to ischemia	0.628	0.568	0.668
Hoffman Either	ITPR3	TP53	Mutation	5	249	0.013276	0.170843	27.7778	58.7264	18	424	HighEnriched	GO:0007596 / GO:0005737 / GO:0005783 / GO:0005730 / GO:0005654 / GO:0005654 / GO:0005515	blood coagulation / cytoplasm / endoplasmic reticulum / nucleolus / nucleoplasm / nucleoplasm / protein binding	0.54	0.438	0.585
Tumour Suppressor Either	ITPR3	TP53	Mutation	5	249	0.013276	0.170843	27.7778	58.7264	18	424	HighEnriched	GO:0007596 / GO:0005737 / GO:0005783 / GO:0005730 / GO:0005654 / GO:0005654 / GO:0005515	blood coagulation / cytoplasm / endoplasmic reticulum / nucleolus / nucleoplasm / nucleoplasm / protein binding	0.54	0.438	0.585
Tumour Suppressor Either	TSTD1	PTPRD	Mutation	7	46	0.0133104	0.17115	5.7377	14.375	122	320	HighEnriched	No Redundancy	No Redundancy	No Score	No Score	0.284
Tumour Suppressor Either	FERMT1	APC	Mutation	19	58	0.0134494	0.172802	11.5152	20.9386	165	277	HighEnriched	GO:0007155 / GO:0005829 / GO:0032587	cell adhesion / cytosol / ruffle membrane	No Score	0.381	0.504
Hoffman Either	SDHB	TP53	Mutation	0	336	0.0134963	0.173132	0	76.5376	3	439	HighEnriched	GO:0005739 / GO:0005515	mitochondrion / protein binding	0.57	0.225	0.559
Tumour Suppressor Both	SDHB	TP53	Both	0	336	0.0134963	0.173132	0	76.5376	3	439	HighEnriched	GO:0005739 / GO:0005515	mitochondrion / protein binding	0.57	0.225	0.559
Tumour Suppressor Either	HENMT1	PEG3	Mutation	16	50	0.0135233	0.173271	9.58084	18.1818	167	275	HighEnriched	GO:0046872	metal ion binding	0.126	0.508	No Score
Hoffman Either	CA13	HDAC9	Mutation	8	39	0.01358	0.173271	5.47945	13.1757	146	296	HighEnriched	No Redundancy	No Redundancy	No Score	0.155	0.784
Tumour Suppressor Either	EVPL	ATM	Mutation	20	55	0.0135945	0.173271	11.4286	20.5993	175	267	HighEnriched	No Redundancy	No Redundancy	0.442	0.293	0.418
Tumour Suppressor Either	KLF4	SZT2	Expression	50	9	0.0136036	0.173271	12.1655	29.0323	411	31	HighEnriched	No Redundancy	No Redundancy	0.477	0.288	0.494
Hoffman Either	MYO1D	PBRM1	Mutation	6	36	0.0136047	0.173271	4.28571	11.9205	140	302	HighEnriched	No Redundancy	No Redundancy	No Score	0.221	0.159
Tumour Suppressor Either	MYO1D	PBRM1	Mutation	6	36	0.0136047	0.173271	4.28571	11.9205	140	302	HighEnriched	No Redundancy	No Redundancy	No Score	0.221	0.159
Tumour Suppressor Either	PTER	DMBT1	Mutation	0	58	0.0136912	0.173271	0	14.1809	33	409	HighEnriched	GO:0030855 / GO:0030855 / GO:0070062	epithelial cell differentiation / epithelial cell differentiation / extracellular vesicular exosome	0.477	1	1
Tumour Suppressor Either	SPINT2	LAMA3	Expression	13	47	0.0136995	0.173271	8.1761	16.6078	159	283	HighEnriched	GO:0005576	extracellular region	0.183	0.381	0.669
Tumour Suppressor Either	TNFRSF1A	PTEN	Mutation	0	57	0.0137118	0.173271	0	13.9364	33	409	HighEnriched	GO:0006915 / GO:0043066 / GO:0005634 / GO:0005886 / GO:0005515 / GO:0045471	apoptotic process / negative regulation of apoptotic process / nucleus / plasma membrane / protein binding / response to ethanol	0.401	0.373	0.509
Hoffman Either	ARHGEF16	NSD1	Mutation	4	36	0.0137229	0.173271	3.47826	11.0092	115	327	HighEnriched	No Redundancy	No Redundancy	0.416	0.144	No Score
Tumour Suppressor Either	RFT1	DMBT1	Mutation	0	58	0.0137274	0.173271	0	14.1463	32	410	HighEnriched	No Redundancy	No Redundancy	No Score	0.105	No Score
Tumour Suppressor Either	WDR1	DMBT1	Mutation	0	58	0.0137274	0.173271	0	14.1463	32	410	HighEnriched	GO:0005737 / GO:0005576 / GO:0070062	cytoplasm / extracellular region / extracellular vesicular exosome	No Score	0.237	0.765
Tumour Suppressor Either	NIPAL3	BAI3	Mutation	0	61	0.0137305	0.173271	0	14.878	32	410	HighEnriched	GO:0016021	integral component of membrane	No Score	No Score	No Score
Tumour Suppressor Either	PTEN	MUC12	Expression	4	228	0.0137745	0.173271	22.2222	53.7736	18	424	HighEnriched	No Redundancy	No Redundancy	0.477	0.31	0.456
Tumour Suppressor Either	SFN	CEP170	Expression	11	41	0.0138325	0.173271	6.70732	14.7482	164	278	HighEnriched	GO:0005737 / GO:0005515	cytoplasm / protein binding	1	No Score	0.578
Tumour Suppressor Either	SFT2D1	BRCA2	Mutation	0	55	0.0138357	0.173271	0	13.4804	34	408	HighEnriched	No Redundancy	No Redundancy	No Score	No Score	No Score
Hoffman Either	HOOK1	PBRM1	Mutation	6	36	0.0138417	0.173271	4.41176	11.7647	136	306	HighEnriched	GO:0005515	protein binding	0.851	0.327	0.253
Tumour Suppressor Either	HOOK1	PBRM1	Mutation	6	36	0.0138417	0.173271	4.41176	11.7647	136	306	HighEnriched	GO:0005515	protein binding	0.851	0.327	0.253
Tumour Suppressor Either	SFN	FLG	Expression	66	146	0.0138439	0.173271	40.2439	52.518	164	278	HighEnriched	GO:0030216	keratinocyte differentiation	0.34	0.133	0.48
Hoffman Either	SMARCA4	NF1	Expression	0	64	0.0138624	0.173271	0	15.5718	31	411	HighEnriched	GO:0030198 / GO:0001889 / GO:0005634 / GO:0005515	extracellular matrix organization / liver development / nucleus / protein binding	0.487	0.408	0.554
Tumour Suppressor Both	SMARCA4	NF1	Both	0	64	0.0138624	0.173271	0	15.5718	31	411	HighEnriched	GO:0030198 / GO:0001889 / GO:0005634 / GO:0005515	extracellular matrix organization / liver development / nucleus / protein binding	0.487	0.408	0.554
Tumour Suppressor Either	MAPK13	PEG3	Mutation	17	49	0.0138652	0.173271	9.71429	18.3521	175	267	HighEnriched	No Redundancy	No Redundancy	0.214	0.125	No Score
Tumour Suppressor Either	PLAGL1	ROBO1	Expression	12	37	0.013927	0.173271	6.66667	14.1221	180	262	HighEnriched	GO:0005737	cytoplasm	0.27	0.325	0.613
Hoffman Either	C9orf64	TP53	Mutation	21	315	0.0139326	0.173271	58.3333	77.5862	36	406	HighEnriched	No Redundancy	No Redundancy	0.477	0.477	0.477
Tumour Suppressor Either	C9orf64	TP53	Mutation	21	315	0.0139326	0.173271	58.3333	77.5862	36	406	HighEnriched	No Redundancy	No Redundancy	0.477	0.477	0.477
Tumour Suppressor Either	DHDDS	LRP1B	Mutation	2	163	0.0139806	0.173271	10.5263	38.5343	19	423	HighEnriched	No Redundancy	No Redundancy	No Score	0.065	0.066
Tumour Suppressor Either	FAM169A	LRP1B	Mutation	2	163	0.0139806	0.173271	10.5263	38.5343	19	423	HighEnriched	No Redundancy	No Redundancy	No Score	No Score	No Score
Hoffman Either	NT5E	KRAS	Mutation	11	66	0.014006	0.173271	9.73451	20.0608	113	329	HighEnriched	GO:0005886 / GO:0005886	plasma membrane / plasma membrane	0.129	0.228	1
Tumour Suppressor Either	TNFRSF10A	TNN	Expression	0	50	0.0140199	0.173271	0	12.3762	38	404	HighEnriched	No Redundancy	No Redundancy	0.643	0.321	0.363
Tumour Suppressor Either	TNFRSF10A	ZFPM2	Expression	0	50	0.0140199	0.173271	0	12.3762	38	404	HighEnriched	GO:0005515 / GO:0008134	protein binding / transcription factor binding	0.601	0.206	0.088
Hoffman Either	MYO1E	BRWD1	Mutation	0	52	0.014021	0.173271	0	12.8395	37	405	HighEnriched	GO:0005737	cytoplasm	0.477	0.224	0.554
Hoffman Either	EPHB2	TP53	Mutation	21	191	0.0140213	0.173271	33.3333	50.3958	63	379	HighEnriched	GO:0005524 / GO:0005515	ATP binding / protein binding	0.56	0.361	0.22
Tumour Suppressor Both	EPHB2	TP53	Both	21	191	0.0140213	0.173271	33.3333	50.3958	63	379	HighEnriched	GO:0005524 / GO:0005515	ATP binding / protein binding	0.56	0.361	0.22
Tumour Suppressor Either	MTUS1	SCN4A	Expression	5	51	0.0140389	0.173271	5.26316	14.6974	95	347	HighEnriched	No Redundancy	No Redundancy	No Score	No Score	0.116
Tumour Suppressor Either	CHRNA5	LRP1B	Mutation	9	156	0.0140451	0.173271	20.4545	39.196	44	398	HighEnriched	No Redundancy	No Redundancy	No Score	0.347	0.41
Tumour Suppressor Either	CYBA	APC	Mutation	11	66	0.0140512	0.173271	9.82143	20	112	330	HighEnriched	GO:0005515	protein binding	0.62	0.254	0.404
Tumour Suppressor Either	SFN	MUC6	Expression	27	74	0.0140554	0.173271	16.4634	26.6187	164	278	HighEnriched	No Redundancy	No Redundancy	0.262	0.199	0.52
Tumour Suppressor Either	CASP8	APOB	Expression	2	118	0.0140561	0.173271	7.14286	28.5024	28	414	HighEnriched	GO:0005737 / GO:0005829 / GO:0005829 / GO:0005515 / GO:0032496	cytoplasm / cytosol / cytosol / protein binding / response to lipopolysaccharide	0.473	0.332	0.613
Tumour Suppressor Either	HTATIP2	DPP10	Expression	0	49	0.0140719	0.173271	0	12.1588	39	403	HighEnriched	No Redundancy	No Redundancy	No Score	No Score	0.234
Tumour Suppressor Either	MNX1	IGF2R	Mutation	5	50	0.0140765	0.173271	5.10204	14.5349	98	344	HighEnriched	GO:0009791	post-embryonic development	No Score	0.165	No Score
Tumour Suppressor Either	TNFRSF10A	AKAP6	Expression	0	49	0.0140979	0.173271	0	12.1287	38	404	HighEnriched	GO:0005515	protein binding	0.722	0.336	0.581
Tumour Suppressor Either	TNFRSF10A	C2CD3	Expression	0	49	0.0140979	0.173271	0	12.1287	38	404	HighEnriched	No Redundancy	No Redundancy	No Score	0.186	0.086
Tumour Suppressor Either	TNFRSF10A	DPP10	Expression	0	49	0.0140979	0.173271	0	12.1287	38	404	HighEnriched	GO:0016021	integral component of membrane	No Score	No Score	0.549
Tumour Suppressor Either	C14orf159	MST1	Mutation	0	40	0.0140983	0.173271	0	10.1266	47	395	HighEnriched	GO:0008150 / GO:0005575 / GO:0003674	biological_process / cellular_component / molecular_function	1	1	1
Hoffman Either	C14orf159	NSD1	Mutation	0	40	0.0140983	0.173271	0	10.1266	47	395	HighEnriched	No Redundancy	No Redundancy	0.477	0.098	No Score
Tumour Suppressor Either	PHLDA2	DLEC1	Mutation	0	41	0.0141085	0.173271	0	10.3535	46	396	HighEnriched	GO:0005737	cytoplasm	No Score	0.232	No Score
Tumour Suppressor Either	PLK2	GTF3C1	Expression	0	46	0.0141085	0.173271	0	11.4713	41	401	HighEnriched	GO:0005515	protein binding	0.551	0.143	0.477
Hoffman Either	PLK2	RNF17	Mutation	0	46	0.0141085	0.173271	0	11.4713	41	401	HighEnriched	No Redundancy	No Redundancy	No Score	No Score	No Score
Tumour Suppressor Either	PLK2	RNF17	Expression	0	46	0.0141085	0.173271	0	11.4713	41	401	HighEnriched	No Redundancy	No Redundancy	No Score	No Score	No Score
Tumour Suppressor Either	ZDHHC2	ADAMTS19	Expression	0	42	0.0141181	0.173271	0	10.5793	45	397	HighEnriched	GO:0008270	zinc ion binding	No Score	No Score	No Score
Tumour Suppressor Either	CDCA7	PLCE1	Mutation	0	45	0.0141181	0.173271	0	11.25	42	400	HighEnriched	GO:0005737	cytoplasm	No Score	0.542	0.743
Hoffman Either	SMARCA2	SYNE1	Expression	5	144	0.0141828	0.173271	14.2857	35.3808	35	407	HighEnriched	GO:0005634 / GO:0005515	nucleus / protein binding	0.546	0.22	0.651
Tumour Suppressor Either	SMARCA2	SYNE1	Expression	5	144	0.0141828	0.173271	14.2857	35.3808	35	407	HighEnriched	GO:0005634 / GO:0005515	nucleus / protein binding	0.546	0.22	0.651
Hoffman Either	PHLDA2	PBRM1	Mutation	0	42	0.0142188	0.173271	0	10.6061	46	396	HighEnriched	GO:0001890	placenta development	No Score	0.27	No Score
Tumour Suppressor Either	PHLDA2	PBRM1	Mutation	0	42	0.0142188	0.173271	0	10.6061	46	396	HighEnriched	GO:0001890	placenta development	No Score	0.27	No Score
Tumour Suppressor Either	CDCA7	PTPRK	Mutation	0	46	0.0142188	0.173271	0	11.5	42	400	HighEnriched	No Redundancy	No Redundancy	No Score	0.801	0.333
Tumour Suppressor Either	SPINT2	CNTNAP5	Expression	16	54	0.0142377	0.173271	10.0629	19.0813	159	283	HighEnriched	GO:0016021	integral component of membrane	No Score	No Score	No Score
Tumour Suppressor Either	TNFRSF12A	ADAMTS18	Mutation	0	45	0.0142448	0.173271	0	11.2782	43	399	HighEnriched	No Redundancy	No Redundancy	No Score	0.697	No Score
Hoffman Either	YAP1	CHD8	Mutation	0	43	0.0142448	0.173271	0	10.8312	45	397	HighEnriched	GO:0005634 / GO:0045944 / GO:0005515	nucleus / positive regulation of transcription from RNA polymerase II promoter / protein binding	0.567	0.423	0.652
Tumour Suppressor Either	YAP1	CHD8	Expression	0	43	0.0142448	0.173271	0	10.8312	45	397	HighEnriched	GO:0005634 / GO:0045944 / GO:0005515	nucleus / positive regulation of transcription from RNA polymerase II promoter / protein binding	0.567	0.423	0.652
Tumour Suppressor Either	ZDHHC2	CSPG4	Expression	0	43	0.0142448	0.173271	0	10.8312	45	397	HighEnriched	GO:0005887	integral component of plasma membrane	0.089	0.336	0.46
Hoffman Either	TNFRSF12A	CHD8	Mutation	0	43	0.0142527	0.173271	0	10.7769	43	399	HighEnriched	GO:0005515	protein binding	1	0.234	No Score
Tumour Suppressor Either	CHRNA5	PTPRD	Mutation	0	44	0.0142538	0.173271	0	11.0553	44	398	HighEnriched	No Redundancy	No Redundancy	0.21	0.315	0.745
Tumour Suppressor Either	HTATIP2	MAST4	Expression	0	50	0.0142565	0.173271	0	12.4069	39	403	HighEnriched	GO:0005737	cytoplasm	No Score	No Score	No Score
Tumour Suppressor Either	HTATIP2	ZFPM2	Expression	0	50	0.0142565	0.173271	0	12.4069	39	403	HighEnriched	GO:0005737 / GO:0005515	cytoplasm / protein binding	0.741	0.441	0.669
Tumour Suppressor Either	YAP1	FAM21B	Expression	0	41	0.0142655	0.173271	0	10.3275	45	397	HighEnriched	No Redundancy	No Redundancy	No Score	0.234	0.632
Tumour Suppressor Either	YAP1	GREB1	Expression	0	41	0.0142655	0.173271	0	10.3275	45	397	HighEnriched	No Redundancy	No Redundancy	No Score	No Score	No Score
Tumour Suppressor Either	YAP1	GRIN2A	Expression	0	41	0.0142655	0.173271	0	10.3275	45	397	HighEnriched	GO:0005515	protein binding	0.492	0.379	0.373
Tumour Suppressor Either	ZDHHC2	KIF21B	Expression	0	41	0.0142655	0.173271	0	10.3275	45	397	HighEnriched	No Redundancy	No Redundancy	No Score	No Score	No Score
Tumour Suppressor Either	PLK2	MRC2	Expression	0	45	0.0142655	0.173271	0	11.2219	41	401	HighEnriched	GO:0005515	protein binding	0.641	0.214	No Score
Tumour Suppressor Either	PRRG2	BRCA2	Mutation	20	35	0.0142751	0.173271	8.69565	16.5094	230	212	HighEnriched	No Redundancy	No Redundancy	No Score	No Score	0.284
Hoffman Either	MAGEE1	CHD9	Mutation	26	15	0.0142829	0.173271	7.42857	16.3043	350	92	HighEnriched	GO:0005515	protein binding	1	0.329	0.661
Hoffman Either	ATXN1	RNF17	Mutation	0	46	0.0142846	0.173271	0	11.4428	40	402	HighEnriched	GO:0005737 / GO:0005634	cytoplasm / nucleus	No Score	No Score	No Score
Hoffman Either	MYO1D	BRWD1	Mutation	8	41	0.0142958	0.173271	5.71429	13.5762	140	302	HighEnriched	No Redundancy	No Redundancy	No Score	0.188	0.266
Tumour Suppressor Either	ARHGEF16	PEG3	Mutation	9	57	0.0143108	0.173271	7.82609	17.4312	115	327	HighEnriched	No Redundancy	No Redundancy	0.214	0.139	No Score
Tumour Suppressor Either	HTATIP2	NLRP5	Expression	0	47	0.0143172	0.173271	0	11.6625	39	403	HighEnriched	No Redundancy	No Redundancy	No Score	0.396	0.666
Tumour Suppressor Either	CDS1	PLCE1	Mutation	9	36	0.0143334	0.173271	5.55556	12.8571	162	280	HighEnriched	GO:0006644 / GO:0044281	phospholipid metabolic process / small molecule metabolic process	0.136	0.609	0.476
Tumour Suppressor Either	PLAGL1	EML5	Expression	10	33	0.0143341	0.173271	5.55556	12.5954	180	262	HighEnriched	GO:0005737	cytoplasm	0.383	0.234	0.266
Hoffman Either	SIGIRR	NSD1	Mutation	0	40	0.0143729	0.173611	0	10.1781	49	393	HighEnriched	No Redundancy	No Redundancy	0.69	0.336	No Score
Tumour Suppressor Either	MAPK13	ERBB4	Mutation	12	39	0.0144138	0.173774	6.85714	14.6067	175	267	HighEnriched	GO:0005524 / GO:0005829 / GO:0048011 / GO:0005515 / GO:0006351	ATP binding / cytosol / neurotrophin TRK receptor signaling pathway / protein binding / transcription, DNA-templated	0.68	0.474	1
Tumour Suppressor Either	ROBO3	SLIT2	Mutation	31	26	0.0144327	0.173774	10.1974	18.8406	304	138	HighEnriched	GO:0007411 / GO:0007411 / GO:0007411 / GO:0007411 / GO:0042803	axon guidance / axon guidance / axon guidance / axon guidance / protein homodimerization activity	No Score	0.348	0.549
Tumour Suppressor Either	DUSP6	ANKS1B	Expression	0	41	0.0144764	0.173774	0	10.4061	48	394	HighEnriched	GO:0005737	cytoplasm	0.068	No Score	No Score
Tumour Suppressor Either	LDLRAP1	COL4A3	Mutation	0	48	0.0144764	0.173774	0	11.9701	41	401	HighEnriched	GO:0005515	protein binding	0.593	0.255	0.32
Hoffman Either	S100A10	TP53	Mutation	24	230	0.0144775	0.173774	42.1053	59.7403	57	385	HighEnriched	GO:0005515	protein binding	0.608	0.256	0.184
Tumour Suppressor Either	S100A10	TP53	Mutation	24	230	0.0144775	0.173774	42.1053	59.7403	57	385	HighEnriched	GO:0005515	protein binding	0.608	0.256	0.184
Hoffman Either	PTER	CHD6	Mutation	0	61	0.0144997	0.173774	0	14.9144	33	409	HighEnriched	No Redundancy	No Redundancy	0.477	0.367	0.266
Hoffman Either	GPR39	TP53	Mutation	75	261	0.0145384	0.173774	66.9643	79.0909	112	330	HighEnriched	No Redundancy	No Redundancy	No Score	0.856	0.268
Tumour Suppressor Either	GPR39	TP53	Mutation	75	261	0.0145384	0.173774	66.9643	79.0909	112	330	HighEnriched	No Redundancy	No Redundancy	No Score	0.856	0.268
Hoffman Either	SECTM1	NSD1	Mutation	7	33	0.0145433	0.173774	4.48718	11.5385	156	286	HighEnriched	No Redundancy	No Redundancy	0.379	0.122	No Score
Hoffman Either	ECHDC1	TP53	Mutation	0	118	0.0145645	0.173774	0	27.6347	15	427	HighEnriched	GO:0005829 / GO:0005829	cytosol / cytosol	0.181	No Score	1
Tumour Suppressor Either	ECHDC1	TP53	Mutation	0	118	0.0145645	0.173774	0	27.6347	15	427	HighEnriched	GO:0005829 / GO:0005829	cytosol / cytosol	0.181	No Score	1
Hoffman Either	TNFRSF10D	EP300	Mutation	12	56	0.0145977	0.173774	9.02256	18.123	133	309	HighEnriched	GO:0006915	apoptotic process	0.176	0.306	No Score
Tumour Suppressor Either	CHMP4C	NOTCH1	Mutation	4	40	0.0146149	0.173774	3.77358	11.9048	106	336	HighEnriched	GO:0005829 / GO:0005515	cytosol / protein binding	1	0.124	0.484
Tumour Suppressor Either	CHMP4C	PTPRD	Mutation	4	40	0.0146149	0.173774	3.77358	11.9048	106	336	HighEnriched	GO:0005515	protein binding	1	0.2	0.348
Hoffman Either	RASEF	TP53	Mutation	78	183	0.0146152	0.173774	50.9804	63.3218	153	289	HighEnriched	No Redundancy	No Redundancy	No Score	No Score	No Score
Tumour Suppressor Either	RASEF	TP53	Mutation	78	183	0.0146152	0.173774	50.9804	63.3218	153	289	HighEnriched	No Redundancy	No Redundancy	No Score	No Score	No Score
Tumour Suppressor Either	HTATIP2	CENPF	Expression	0	51	0.0146487	0.173774	0	12.6551	39	403	HighEnriched	GO:0030154 / GO:0005737 / GO:0005635 / GO:0005634 / GO:0005515	cell differentiation / cytoplasm / nuclear envelope / nucleus / protein binding	0.728	0.318	0.704
Hoffman Either	HTATIP2	CHD7	Mutation	0	51	0.0146487	0.173774	0	12.6551	39	403	HighEnriched	GO:0005634 / GO:0005634 / GO:0005515	nucleus / nucleus / protein binding	0.693	0.387	1
Tumour Suppressor Either	HTATIP2	CHD7	Expression	0	51	0.0146487	0.173774	0	12.6551	39	403	HighEnriched	GO:0005634 / GO:0005634 / GO:0005515	nucleus / nucleus / protein binding	0.693	0.387	1
Tumour Suppressor Either	HTATIP2	PCDH11X	Expression	0	51	0.0146487	0.173774	0	12.6551	39	403	HighEnriched	No Redundancy	No Redundancy	No Score	0.183	0.333
Tumour Suppressor Either	YAP1	MYH14	Expression	0	44	0.014649	0.173774	0	11.0831	45	397	HighEnriched	GO:0005737	cytoplasm	0.262	0.276	0.403
Tumour Suppressor Either	KLF4	PKD1L1	Expression	69	11	0.0146676	0.173774	16.7883	35.4839	411	31	HighEnriched	No Redundancy	No Redundancy	0.297	0.201	0.368
Tumour Suppressor Either	OPLAH	NOTCH1	Mutation	10	34	0.0146698	0.173774	5.64972	12.8302	177	265	HighEnriched	GO:0005829	cytosol	0.158	0.177	1
Tumour Suppressor Either	JAG2	NOTCH1	Mutation	4	40	0.0146793	0.173774	3.80952	11.8694	105	337	HighEnriched	GO:0009912 / GO:0005509 / GO:0001701 / GO:0007220 / GO:0007219 / GO:0007219 / GO:0007219 / GO:0007219 / GO:0005886 / GO:0005515	auditory receptor cell fate commitment / calcium ion binding / in utero embryonic development / Notch receptor processing / Notch signaling pathway / Notch signaling pathway / Notch signaling pathway / Notch signaling pathway / plasma membrane / protein binding	0.612	0.419	0.422
Hoffman Either	SPINT1	TP53	Mutation	99	162	0.0147294	0.173774	52.381	64.0316	189	253	HighEnriched	No Redundancy	No Redundancy	No Score	0.646	0.34
Tumour Suppressor Either	SPINT1	TP53	Mutation	99	162	0.0147294	0.173774	52.381	64.0316	189	253	HighEnriched	No Redundancy	No Redundancy	No Score	0.646	0.34
Hoffman Either	CDC42EP1	SMARCA4	Mutation	5	60	0.014753	0.173774	6.17284	16.6205	81	361	HighEnriched	GO:0005515	protein binding	1	0.203	0.478
Tumour Suppressor Either	CDC42EP1	SMARCA4	Mutation	5	60	0.014753	0.173774	6.17284	16.6205	81	361	HighEnriched	GO:0005515	protein binding	1	0.203	0.478
Tumour Suppressor Either	CDH1	CDH8	Expression	12	30	0.0147598	0.173774	5.82524	12.7119	206	236	HighEnriched	GO:0034332 / GO:0043679 / GO:0005509 / GO:0045216 / GO:0034329 / GO:0007156 / GO:0016021 / GO:0005886 / GO:0005886	adherens junction organization / axon terminus / calcium ion binding / cell-cell junction organization / cell junction assembly / homophilic cell adhesion / integral component of membrane / plasma membrane / plasma membrane	No Score	0.588	1
Tumour Suppressor Either	CDH1	MYH9	Expression	12	30	0.0147598	0.173774	5.82524	12.7119	206	236	HighEnriched	GO:0015629 / GO:0005913 / GO:0016337 / GO:0005737 / GO:0005886 / GO:0005886 / GO:0005515	actin cytoskeleton / cell-cell adherens junction / cell-cell adhesion / cytoplasm / plasma membrane / plasma membrane / protein binding	0.543	0.337	0.636
Tumour Suppressor Either	CDH1	PCDHB7	Expression	12	30	0.0147598	0.173774	5.82524	12.7119	206	236	HighEnriched	GO:0005509 / GO:0007156 / GO:0016021 / GO:0005886 / GO:0005886	calcium ion binding / homophilic cell adhesion / integral component of membrane / plasma membrane / plasma membrane	No Score	No Score	No Score
Hoffman Either	TP53	LRBA	Expression	5	57	0.0147691	0.173774	5.74713	16.0563	87	355	HighEnriched	GO:0005783	endoplasmic reticulum	0.477	0.477	0.477
Tumour Suppressor Either	TP53	LRBA	Expression	5	57	0.0147691	0.173774	5.74713	16.0563	87	355	HighEnriched	GO:0005783	endoplasmic reticulum	0.477	0.477	0.477
Hoffman Either	TP53	SRCAP	Expression	5	57	0.0147691	0.173774	5.74713	16.0563	87	355	HighEnriched	GO:0005524 / GO:0003677 / GO:0005634 / GO:0043234 / GO:0016032	ATP binding / DNA binding / nucleus / protein complex / viral process	0.125	0.214	0.703
Tumour Suppressor Either	TP53	SRCAP	Expression	5	57	0.0147691	0.173774	5.74713	16.0563	87	355	HighEnriched	GO:0005524 / GO:0003677 / GO:0005634 / GO:0043234 / GO:0016032	ATP binding / DNA binding / nucleus / protein complex / viral process	0.125	0.214	0.703
Hoffman Either	LYN	JMJD1C	Mutation	5	58	0.0147912	0.173811	6.0241	16.156	83	359	HighEnriched	GO:0007596 / GO:0005515	blood coagulation / protein binding	0.563	0.216	0.584
Tumour Suppressor Either	CTSZ	PEG3	Mutation	5	61	0.0147936	0.173811	6.17284	16.8975	81	361	HighEnriched	No Redundancy	No Redundancy	No Score	0.318	No Score
Tumour Suppressor Either	HOOK1	ERBB4	Mutation	8	43	0.0148042	0.173811	5.88235	14.0523	136	306	HighEnriched	GO:0005515	protein binding	0.582	0.156	0.448
Hoffman Either	NMI	NSD1	Mutation	0	40	0.0148383	0.173896	0	10.2041	50	392	HighEnriched	GO:0005634 / GO:0003712	nucleus / transcription cofactor activity	0.558	0.398	No Score
Tumour Suppressor Either	TNFRSF10B	NEB	Expression	3	156	0.0148488	0.173896	12.5	37.3206	24	418	HighEnriched	GO:0005515	protein binding	0.699	0.219	0.246
Tumour Suppressor Either	MTAP	LRRK2	Expression	5	69	0.0148779	0.173896	6.94444	18.6486	72	370	HighEnriched	GO:0005737 / GO:0070062	cytoplasm / extracellular vesicular exosome	0.306	0.217	0.672
Tumour Suppressor Either	MTAP	TNXB	Expression	5	69	0.0148779	0.173896	6.94444	18.6486	72	370	HighEnriched	No Redundancy	No Redundancy	0.094	0.27	0.445
Tumour Suppressor Either	MTAP	UBR5	Expression	5	69	0.0148779	0.173896	6.94444	18.6486	72	370	HighEnriched	GO:0005737 / GO:0005737 / GO:0005634	cytoplasm / cytoplasm / nucleus	0.174	0.251	0.711
Hoffman Either	ARHGEF17	TP53	Mutation	3	233	0.0148981	0.173896	20	54.5667	15	427	HighEnriched	GO:0005829 / GO:0005829 / GO:0043065	cytosol / cytosol / positive regulation of apoptotic process	0.34	0.409	1
Tumour Suppressor Either	ARHGEF17	TP53	Mutation	3	233	0.0148981	0.173896	20	54.5667	15	427	HighEnriched	GO:0005829 / GO:0005829 / GO:0043065	cytosol / cytosol / positive regulation of apoptotic process	0.34	0.409	1
Tumour Suppressor Either	KLF4	PLCB1	Expression	33	7	0.0149072	0.173896	8.0292	22.5806	411	31	HighEnriched	GO:0045444 / GO:0045892 / GO:0000790 / GO:0005634 / GO:0045893 / GO:0045893	fat cell differentiation / negative regulation of transcription, DNA-templated / nuclear chromatin / nucleus / positive regulation of transcription, DNA-templated / positive regulation of transcription, DNA-templated	0.361	0.467	0.726
Tumour Suppressor Either	KLF4	TRIM64B	Expression	33	7	0.0149072	0.173896	8.0292	22.5806	411	31	HighEnriched	GO:0008270	zinc ion binding	No Score	No Score	No Score
Tumour Suppressor Either	GALNT3	PTPRD	Mutation	10	34	0.0149389	0.174142	5.68182	12.782	176	266	HighEnriched	No Redundancy	No Redundancy	0.26	0.415	0.306
Hoffman Either	EPPK1	NCOR1	Mutation	7	34	0.0150167	0.174924	4.54545	11.8056	154	288	HighEnriched	GO:0005737	cytoplasm	0.47	0.329	No Score
Tumour Suppressor Either	MTAP	DNAH17	Expression	9	95	0.0150505	0.175192	12.5	25.6757	72	370	HighEnriched	No Redundancy	No Redundancy	0.139	0.344	0.353
Tumour Suppressor Either	EVPL	PLCE1	Mutation	10	35	0.015073	0.17533	5.71429	13.1086	175	267	HighEnriched	GO:0005737	cytoplasm	0.427	0.262	0.341
Tumour Suppressor Either	OVOL2	PCDH10	Mutation	12	31	0.0151488	0.176086	5.91133	12.9707	203	239	HighEnriched	No Redundancy	No Redundancy	No Score	No Score	No Score
Hoffman Either	MFN2	TP53	Mutation	14	322	0.0152009	0.176322	53.8462	77.4038	26	416	HighEnriched	GO:0007596 / GO:0005829 / GO:0005829 / GO:0005739 / GO:0005515 / GO:0031625	blood coagulation / cytosol / cytosol / mitochondrion / protein binding / ubiquitin protein ligase binding	0.625	0.333	0.612
Tumour Suppressor Either	MFN2	TP53	Mutation	14	322	0.0152009	0.176322	53.8462	77.4038	26	416	HighEnriched	GO:0007596 / GO:0005829 / GO:0005829 / GO:0005739 / GO:0005515 / GO:0031625	blood coagulation / cytosol / cytosol / mitochondrion / protein binding / ubiquitin protein ligase binding	0.625	0.333	0.612
Hoffman Either	PPAP2C	TP53	Mutation	39	297	0.0152147	0.176322	62.9032	78.1579	62	380	HighEnriched	No Redundancy	No Redundancy	0.141	0.2	0.281
Tumour Suppressor Either	PPAP2C	TP53	Mutation	39	297	0.0152147	0.176322	62.9032	78.1579	62	380	HighEnriched	No Redundancy	No Redundancy	0.141	0.2	0.281
Tumour Suppressor Either	TES	ZFHX4	Expression	10	124	0.0152231	0.176322	16.9492	32.376	59	383	HighEnriched	GO:0008270	zinc ion binding	No Score	No Score	No Score
Tumour Suppressor Either	HOXB7	APC	Mutation	9	68	0.0152609	0.176635	9.18367	19.7674	98	344	HighEnriched	GO:0009952 / GO:0005737 / GO:0005634 / GO:0005634 / GO:0005515	anterior/posterior pattern specification / cytoplasm / nucleus / nucleus / protein binding	0.641	0.157	0.565
Tumour Suppressor Either	PLEK2	LRP1B	Mutation	41	124	0.0153001	0.176809	29.078	41.196	141	301	HighEnriched	No Redundancy	No Redundancy	No Score	0.073	No Score
Hoffman Either	ANXA3	BRWD1	Mutation	12	40	0.0153023	0.176809	7.05882	14.7059	170	272	HighEnriched	GO:0005737	cytoplasm	0.256	0.188	0.558
Tumour Suppressor Either	ARHGAP11A	FAT4	Mutation	4	96	0.0153084	0.176809	8.51064	24.3038	47	395	HighEnriched	No Redundancy	No Redundancy	No Score	No Score	No Score
Tumour Suppressor Either	DFNA5	NBPF14	Expression	12	62	0.01535	0.177165	9.7561	19.4357	123	319	HighEnriched	GO:0005737	cytoplasm	No Score	No Score	No Score
Tumour Suppressor Either	VAMP8	PTPRD	Mutation	8	45	0.0154259	0.177915	6.15385	14.4231	130	312	HighEnriched	No Redundancy	No Redundancy	0.641	0.227	0.619
Tumour Suppressor Either	CDH1	KIF26B	Expression	15	35	0.0154872	0.178076	7.28155	14.8305	206	236	HighEnriched	GO:0005737	cytoplasm	No Score	No Score	No Score
Tumour Suppressor Either	CDH1	ZNF536	Expression	15	35	0.0154872	0.178076	7.28155	14.8305	206	236	HighEnriched	No Redundancy	No Redundancy	No Score	No Score	No Score
Tumour Suppressor Either	MAPK13	FAT4	Mutation	30	73	0.0155078	0.178076	17.1429	27.3408	175	267	HighEnriched	GO:0005515	protein binding	1	No Score	No Score
Tumour Suppressor Either	MARVELD2	ATM	Mutation	12	63	0.0155275	0.178076	9.91736	19.6262	121	321	HighEnriched	No Redundancy	No Redundancy	No Score	0.192	0.077
Tumour Suppressor Either	KLF4	CEP290	Expression	42	8	0.0155281	0.178076	10.219	25.8065	411	31	HighEnriched	GO:0005634 / GO:0045893 / GO:0045893 / GO:0005515	nucleus / positive regulation of transcription, DNA-templated / positive regulation of transcription, DNA-templated / protein binding	1	0.441	0.553
Tumour Suppressor Either	KLF4	SEC16A	Expression	42	8	0.0155281	0.178076	10.219	25.8065	411	31	HighEnriched	No Redundancy	No Redundancy	No Score	0.176	0.549
Tumour Suppressor Either	KLF4	TNN	Expression	42	8	0.0155281	0.178076	10.219	25.8065	411	31	HighEnriched	No Redundancy	No Redundancy	0.477	0.187	0.218
Hoffman Either	TNFRSF10D	TP53	Mutation	91	245	0.0155379	0.178076	68.4211	79.288	133	309	HighEnriched	GO:0006915 / GO:0043066 / GO:0043066	apoptotic process / negative regulation of apoptotic process / negative regulation of apoptotic process	0.176	0.37	No Score
Tumour Suppressor Either	TNFRSF10D	TP53	Mutation	91	245	0.0155379	0.178076	68.4211	79.288	133	309	HighEnriched	GO:0006915 / GO:0043066 / GO:0043066	apoptotic process / negative regulation of apoptotic process / negative regulation of apoptotic process	0.176	0.37	No Score
Tumour Suppressor Either	ESRP1	AKAP6	Expression	16	33	0.015554	0.178135	7.37327	14.6667	217	225	HighEnriched	No Redundancy	No Redundancy	0.298	0.262	0.657
Hoffman Either	TMBIM1	TP53	Mutation	21	233	0.0155967	0.178135	41.1765	59.5908	51	391	HighEnriched	No Redundancy	No Redundancy	No Score	No Score	0.443
Tumour Suppressor Either	TMBIM1	TP53	Mutation	21	233	0.0155967	0.178135	41.1765	59.5908	51	391	HighEnriched	No Redundancy	No Redundancy	No Score	No Score	0.443
Hoffman Either	KRT80	TP53	Mutation	116	220	0.0155976	0.178135	69.4611	80	167	275	HighEnriched	No Redundancy	No Redundancy	No Score	No Score	No Score
Tumour Suppressor Either	KRT80	TP53	Mutation	116	220	0.0155976	0.178135	69.4611	80	167	275	HighEnriched	No Redundancy	No Redundancy	No Score	No Score	No Score
Hoffman Either	TSTD1	PHRF1	Mutation	6	42	0.0156143	0.178189	4.91803	13.125	122	320	HighEnriched	No Redundancy	No Redundancy	No Score	No Score	No Score
Tumour Suppressor Either	ZYX	PCLO	Expression	1	146	0.0156241	0.178189	5.88235	34.3529	17	425	HighEnriched	No Redundancy	No Redundancy	0.518	0.334	0.369
Hoffman Either	TMEM133	KRAS	Mutation	7	70	0.0157355	0.179218	8.43373	19.4986	83	359	HighEnriched	No Redundancy	No Redundancy	No Score	No Score	No Score
Tumour Suppressor Either	CDH1	ABCB1	Expression	18	39	0.0157362	0.179218	8.73786	16.5254	206	236	HighEnriched	GO:0009986 / GO:0016021 / GO:0005886 / GO:0005886 / GO:0005515 / GO:0042493	cell surface / integral component of membrane / plasma membrane / plasma membrane / protein binding / response to drug	0.708	0.318	0.608
Tumour Suppressor Either	PLAGL1	ZNF717	Expression	13	39	0.0158486	0.180372	7.22222	14.8855	180	262	HighEnriched	GO:0003677 / GO:0046872 / GO:0005634 / GO:0005634	DNA binding / metal ion binding / nucleus / nucleus	0.815	0.799	No Score
Tumour Suppressor Either	NIPAL3	FAT4	Mutation	2	101	0.0159093	0.180936	6.25	24.6341	32	410	HighEnriched	GO:0016021	integral component of membrane	No Score	No Score	No Score
Hoffman Either	TMCC3	KRAS	Mutation	47	30	0.0159236	0.180973	14.5963	25	322	120	HighEnriched	No Redundancy	No Redundancy	No Score	No Score	No Score
Tumour Suppressor Either	CRB3	PEG3	Mutation	22	44	0.0159481	0.181114	10.5263	18.8841	209	233	HighEnriched	No Redundancy	No Redundancy	0.173	0.064	No Score
Tumour Suppressor Either	FAM114A1	FAT4	Mutation	3	100	0.0159582	0.181114	7.69231	24.8139	39	403	HighEnriched	No Redundancy	No Redundancy	No Score	No Score	No Score
Tumour Suppressor Either	DFNA5	PPIA	Expression	10	55	0.0161047	0.18265	8.13008	17.2414	123	319	HighEnriched	No Redundancy	No Redundancy	No Score	0.189	0.784
Tumour Suppressor Either	SFN	TACC2	Expression	12	42	0.0161232	0.182722	7.31707	15.1079	164	278	HighEnriched	GO:0005737 / GO:0005634 / GO:0019904	cytoplasm / nucleus / protein domain specific binding	0.602	No Score	0.588
Tumour Suppressor Either	FAM83H	PTPRD	Mutation	4	49	0.0161367	0.182722	4.54545	13.8418	88	354	HighEnriched	No Redundancy	No Redundancy	No Score	No Score	No Score
Tumour Suppressor Either	HPSE	PCDH10	Mutation	33	10	0.0161446	0.182722	8.37563	20.8333	394	48	HighEnriched	No Redundancy	No Redundancy	No Score	No Score	No Score
Hoffman Either	PRSS16	EP300	Mutation	13	55	0.0162331	0.183596	9.35252	18.1518	139	303	HighEnriched	No Redundancy	No Redundancy	0.267	0.322	0.622
Tumour Suppressor Either	PLCE1	DNAH3	Expression	41	40	0.0162984	0.184208	14.8551	24.0964	276	166	HighEnriched	No Redundancy	No Redundancy	0.169	0.233	0.353
Tumour Suppressor Either	CDS1	BRCA2	Mutation	12	43	0.0163307	0.184445	7.40741	15.3571	162	280	HighEnriched	No Redundancy	No Redundancy	0.14	0.319	0.508
Hoffman Either	TMEM144	CHD5	Mutation	31	18	0.0163815	0.184763	9.01163	18.3673	344	98	HighEnriched	No Redundancy	No Redundancy	No Score	No Score	No Score
Tumour Suppressor Either	TMEM144	CHD5	Mutation	31	18	0.0163815	0.184763	9.01163	18.3673	344	98	HighEnriched	No Redundancy	No Redundancy	No Score	No Score	No Score
Hoffman Either	YAP1	TP53	Mutation	18	236	0.0164155	0.184892	40	59.4458	45	397	HighEnriched	GO:0008283 / GO:0006974 / GO:0003682 / GO:0005737 / GO:0005829 / GO:0005829 / GO:0005654 / GO:0005654 / GO:0005634 / GO:0045944 / GO:0045944 / GO:0045944 / GO:0005515 / GO:0044212	cell proliferation / cellular response to DNA damage stimulus / chromatin binding / cytoplasm / cytosol / cytosol / nucleoplasm / nucleoplasm / nucleus / positive regulation of transcription from RNA polymerase II promoter / positive regulation of transcription from RNA polymerase II promoter / positive regulation of transcription from RNA polymerase II promoter / protein binding / transcription …	0.629	0.466	0.816
Tumour Suppressor Both	YAP1	TP53	Both	18	236	0.0164155	0.184892	40	59.4458	45	397	HighEnriched	GO:0008283 / GO:0006974 / GO:0003682 / GO:0005737 / GO:0005829 / GO:0005829 / GO:0005654 / GO:0005654 / GO:0005634 / GO:0045944 / GO:0045944 / GO:0045944 / GO:0005515 / GO:0044212	cell proliferation / cellular response to DNA damage stimulus / chromatin binding / cytoplasm / cytosol / cytosol / nucleoplasm / nucleoplasm / nucleus / positive regulation of transcription from RNA polymerase II promoter / positive regulation of transcription from RNA polymerase II promoter / positive regulation of transcription from RNA polymerase II promoter / protein binding / transcription …	0.629	0.466	0.816
Hoffman Either	EEFSEC	TP53	Mutation	6	255	0.0164536	0.185066	31.5789	60.2837	19	423	HighEnriched	GO:0005739 / GO:0005634	mitochondrion / nucleus	No Score	No Score	No Score
Tumour Suppressor Either	EEFSEC	TP53	Mutation	6	255	0.0164536	0.185066	31.5789	60.2837	19	423	HighEnriched	GO:0005739 / GO:0005634	mitochondrion / nucleus	No Score	No Score	No Score
Tumour Suppressor Either	CDH1	KIAA1109	Expression	22	45	0.0164859	0.185166	10.6796	19.0678	206	236	HighEnriched	GO:0016021 / GO:0005515	integral component of membrane / protein binding	1	0.292	0.452
Tumour Suppressor Either	P4HTM	FAT1	Mutation	1	84	0.0164881	0.185166	3.33333	20.3883	30	412	HighEnriched	GO:0005509	calcium ion binding	No Score	No Score	No Score
Hoffman Either	KCNN4	BRWD1	Mutation	13	39	0.0164965	0.185166	7.30337	14.7727	178	264	HighEnriched	No Redundancy	No Redundancy	0.477	0.174	0.305
Tumour Suppressor Either	NEO1	PPL	Expression	41	6	0.0165093	0.185183	9.73872	28.5714	421	21	HighEnriched	GO:0005886	plasma membrane	No Score	No Score	0.099
Tumour Suppressor Either	TFAP2A	RGPD3	Expression	68	13	0.0165505	0.185425	16.8734	33.3333	403	39	HighEnriched	No Redundancy	No Redundancy	No Score	No Score	No Score
Tumour Suppressor Either	STXBP2	IGF2R	Mutation	4	51	0.0165536	0.185425	4.81928	14.2061	83	359	HighEnriched	GO:0070062 / GO:0005515	extracellular vesicular exosome / protein binding	0.672	0.175	0.706
Tumour Suppressor Either	ZNF165	FAT4	Mutation	15	88	0.0166139	0.185686	14.5631	25.9587	103	339	HighEnriched	GO:0005515	protein binding	1	No Score	No Score
Tumour Suppressor Either	CHMP4C	FAT4	Mutation	15	85	0.0166223	0.185686	14.1509	25.2976	106	336	HighEnriched	GO:0005515	protein binding	1	No Score	No Score
Tumour Suppressor Either	FAM171A1	DLEC1	Mutation	3	38	0.0166597	0.185686	3.0303	11.0787	99	343	HighEnriched	No Redundancy	No Redundancy	No Score	No Score	No Score
Tumour Suppressor Either	BIN1	APOB	Expression	8	112	0.0166634	0.185686	13.7931	29.1667	58	384	HighEnriched	GO:0015629 / GO:0005737 / GO:0005515 / GO:0046982	actin cytoskeleton / cytoplasm / protein binding / protein heterodimerization activity	1	0.43	0.45
Hoffman Either	FAM114A1	TP53	Mutation	15	239	0.0167209	0.185686	38.4615	59.3052	39	403	HighEnriched	GO:0005737	cytoplasm	No Score	No Score	No Score
Tumour Suppressor Either	FAM114A1	TP53	Mutation	15	239	0.0167209	0.185686	38.4615	59.3052	39	403	HighEnriched	GO:0005737	cytoplasm	No Score	No Score	No Score
Tumour Suppressor Either	SFN	ANAPC1	Expression	8	33	0.0167246	0.185686	4.87805	11.8705	164	278	HighEnriched	GO:0005829	cytosol	No Score	0.317	0.552
Tumour Suppressor Either	SFN	ANKS1B	Expression	8	33	0.0167246	0.185686	4.87805	11.8705	164	278	HighEnriched	GO:0005737	cytoplasm	0.69	No Score	No Score
Hoffman Either	OCLN	ASH1L	Mutation	8	33	0.0167246	0.185686	4.87805	11.8705	164	278	HighEnriched	GO:0005923	tight junction	No Score	0.308	0.278
Tumour Suppressor Either	SFN	GRIA1	Expression	8	33	0.0167246	0.185686	4.87805	11.8705	164	278	HighEnriched	GO:0005515 / GO:0007165	protein binding / signal transduction	0.508	0.524	0.439
Tumour Suppressor Either	SFN	MAP1A	Expression	8	33	0.0167246	0.185686	4.87805	11.8705	164	278	HighEnriched	GO:0005829 / GO:0005515	cytosol / protein binding	0.625	No Score	0.379
Hoffman Either	SFN	NCOR1	Mutation	8	33	0.0167246	0.185686	4.87805	11.8705	164	278	HighEnriched	GO:0005737 / GO:0005634 / GO:0005634 / GO:0005515	cytoplasm / nucleus / nucleus / protein binding	0.543	0.344	0.381
Tumour Suppressor Either	SFN	NCOR1	Expression	8	33	0.0167246	0.185686	4.87805	11.8705	164	278	HighEnriched	GO:0005737 / GO:0005634 / GO:0005634 / GO:0005515	cytoplasm / nucleus / nucleus / protein binding	0.543	0.344	0.381
Tumour Suppressor Either	PLAGL1	ZFAT	Expression	11	35	0.0168121	0.186531	6.11111	13.3588	180	262	HighEnriched	GO:0003677 / GO:0046872 / GO:0005634 / GO:0005634	DNA binding / metal ion binding / nucleus / nucleus	No Score	No Score	No Score
Tumour Suppressor Either	ESRP1	ACACB	Expression	20	39	0.0168486	0.186571	9.21659	17.3333	217	225	HighEnriched	No Redundancy	No Redundancy	0.298	0.371	0.436
Tumour Suppressor Both	KLF5	APC	Both	4	73	0.0168567	0.186571	6.55738	19.1601	61	381	HighEnriched	GO:0005737 / GO:0005634 / GO:0005886 / GO:0005515	cytoplasm / nucleus / plasma membrane / protein binding	1	0.136	0.701
Tumour Suppressor Either	SP100	BRAF	Expression	4	61	0.0168589	0.186571	5.6338	16.442	71	371	HighEnriched	GO:0042802 / GO:0005634 / GO:0005515	identical protein binding / nucleus / protein binding	0.624	0.434	0.439
Hoffman Either	PSMB9	KRAS	Mutation	17	60	0.0168666	0.186571	11.2583	20.6186	151	291	HighEnriched	GO:0005515	protein binding	1	0.309	0.425
Hoffman Either	DGKE	EP300	Mutation	4	64	0.0168728	0.186571	5.88235	17.1123	68	374	HighEnriched	GO:0005737	cytoplasm	No Score	0.241	0.591
Hoffman Either	MTAP	JMJD1C	Mutation	4	61	0.0169204	0.186719	5.55556	16.4865	72	370	HighEnriched	No Redundancy	No Redundancy	0.158	0.248	0.526
Tumour Suppressor Either	MTAP	JMJD1C	Expression	4	61	0.0169204	0.186719	5.55556	16.4865	72	370	HighEnriched	No Redundancy	No Redundancy	0.158	0.248	0.526
Tumour Suppressor Either	MTAP	MUC2	Expression	4	61	0.0169204	0.186719	5.55556	16.4865	72	370	HighEnriched	No Redundancy	No Redundancy	0.158	0.346	0.366
Tumour Suppressor Either	SFN	EPHA5	Expression	10	37	0.0169706	0.186894	6.09756	13.3094	164	278	HighEnriched	No Redundancy	No Redundancy	0.082	0.385	0.475
Tumour Suppressor Either	SFN	NUP205	Expression	10	37	0.0169706	0.186894	6.09756	13.3094	164	278	HighEnriched	GO:0005515	protein binding	0.596	0.313	0.379
Tumour Suppressor Either	SFN	YLPM1	Expression	10	37	0.0169706	0.186894	6.09756	13.3094	164	278	HighEnriched	GO:0005634 / GO:0005515	nucleus / protein binding	0.604	0.383	0.506
Hoffman Either	MPZL3	EP300	Mutation	14	54	0.0170533	0.187466	9.45946	18.3673	148	294	HighEnriched	GO:0005515	protein binding	1	No Score	No Score
Hoffman Either	KLF4	CHD9	Mutation	34	7	0.0170784	0.187466	8.27251	22.5806	411	31	HighEnriched	GO:0005515	protein binding	1	0.198	0.695
Tumour Suppressor Either	KLF4	CHD9	Expression	34	7	0.0170784	0.187466	8.27251	22.5806	411	31	HighEnriched	GO:0005515	protein binding	1	0.198	0.695
Tumour Suppressor Either	KLF4	MECOM	Expression	34	7	0.0170784	0.187466	8.27251	22.5806	411	31	HighEnriched	GO:0045892 / GO:0005634 / GO:0045893 / GO:0045893 / GO:0045944 / GO:0045944 / GO:0005515 / GO:0003700 / GO:0003700	negative regulation of transcription, DNA-templated / nucleus / positive regulation of transcription, DNA-templated / positive regulation of transcription, DNA-templated / positive regulation of transcription from RNA polymerase II promoter / positive regulation of transcription from RNA polymerase II promoter / protein binding / sequence-specific DNA binding transcription factor activity / seque…	0.688	0.562	0.75
Hoffman Either	TRIM59	BPTF	Mutation	4	65	0.0170947	0.187466	6.06061	17.2872	66	376	HighEnriched	GO:0008270	zinc ion binding	No Score	0.108	No Score
Hoffman Either	HMBS	KRAS	Mutation	1	76	0.0171095	0.187466	2.94118	18.6275	34	408	HighEnriched	No Redundancy	No Redundancy	0.181	0.169	0.356
Hoffman Either	ZFP36L1	KRAS	Mutation	1	76	0.0171095	0.187466	2.94118	18.6275	34	408	HighEnriched	GO:0005515	protein binding	0.617	0.225	0.356
Hoffman Either	TSPAN13	TP53	Mutation	57	278	0.0171572	0.187466	65.5172	78.3099	87	355	HighEnriched	No Redundancy	No Redundancy	No Score	No Score	0.209
Tumour Suppressor Either	TSPAN13	TP53	Mutation	57	278	0.0171572	0.187466	65.5172	78.3099	87	355	HighEnriched	No Redundancy	No Redundancy	No Score	No Score	0.209
Hoffman Either	AMOTL2	TP53	Mutation	26	228	0.0171717	0.187466	42.623	59.8425	61	381	HighEnriched	GO:0005829 / GO:0005829 / GO:0042802 / GO:0005515	cytosol / cytosol / identical protein binding / protein binding	1	0.793	1
Tumour Suppressor Either	AMOTL2	TP53	Mutation	26	228	0.0171717	0.187466	42.623	59.8425	61	381	HighEnriched	GO:0005829 / GO:0005829 / GO:0042802 / GO:0005515	cytosol / cytosol / identical protein binding / protein binding	1	0.793	1
Hoffman Either	RPL39P5	TP53	Mutation	26	228	0.0171717	0.187466	42.623	59.8425	61	381	HighEnriched	No Redundancy	No Redundancy	No Score	No Score	No Score
Tumour Suppressor Either	RPL39P5	TP53	Mutation	26	228	0.0171717	0.187466	42.623	59.8425	61	381	HighEnriched	No Redundancy	No Redundancy	No Score	No Score	No Score
Tumour Suppressor Either	TCEAL8	DMBT1	Mutation	1	75	0.0172018	0.187474	2.94118	18.3824	34	408	HighEnriched	No Redundancy	No Redundancy	No Score	No Score	No Score
Tumour Suppressor Either	ESRP1	SCN11A	Expression	14	30	0.0172068	0.187474	6.45161	13.3333	217	225	HighEnriched	No Redundancy	No Redundancy	No Score	0.055	0.266
Tumour Suppressor Either	ESRP1	ZNF479	Expression	14	30	0.0172068	0.187474	6.45161	13.3333	217	225	HighEnriched	GO:0005634	nucleus	No Score	No Score	No Score
Hoffman Either	SMARCD3	CHD5	Mutation	38	11	0.0172669	0.187754	9.71867	21.5686	391	51	HighEnriched	GO:0005634 / GO:0006351	nucleus / transcription, DNA-templated	No Score	No Score	No Score
Tumour Suppressor Either	SMARCD3	CHD5	Mutation	38	11	0.0172669	0.187754	9.71867	21.5686	391	51	HighEnriched	GO:0005634 / GO:0006351	nucleus / transcription, DNA-templated	No Score	No Score	No Score
Tumour Suppressor Either	PLAGL1	CAD	Expression	9	31	0.0173064	0.187754	5	11.8321	180	262	HighEnriched	GO:0005634 / GO:0005634	nucleus / nucleus	0.197	0.338	0.636
Tumour Suppressor Either	PLAGL1	KRT6C	Expression	9	31	0.0173064	0.187754	5	11.8321	180	262	HighEnriched	No Redundancy	No Redundancy	No Score	No Score	0.399
Hoffman Either	SMARCA2	MYH2	Expression	1	74	0.0173076	0.187754	2.85714	18.1818	35	407	HighEnriched	GO:0005524 / GO:0005515	ATP binding / protein binding	0.483	0.155	0.476
Tumour Suppressor Either	SMARCA2	MYH2	Expression	1	74	0.0173076	0.187754	2.85714	18.1818	35	407	HighEnriched	GO:0005524 / GO:0005515	ATP binding / protein binding	0.483	0.155	0.476
Hoffman Either	PHF11	KRAS	Mutation	1	76	0.0173184	0.187754	3.0303	18.5819	33	409	HighEnriched	No Redundancy	No Redundancy	No Score	No Score	No Score
Tumour Suppressor Either	CDH1	DLGAP2	Expression	13	31	0.0173359	0.187754	6.31068	13.1356	206	236	HighEnriched	GO:0030054 / GO:0030054 / GO:0005515	cell junction / cell junction / protein binding	1	0.366	0.439
Tumour Suppressor Either	CDH1	ZNF479	Expression	13	31	0.0173359	0.187754	6.31068	13.1356	206	236	HighEnriched	No Redundancy	No Redundancy	No Score	No Score	No Score
Hoffman Either	SMARCA2	LAMA2	Expression	1	75	0.0173979	0.188176	2.85714	18.4275	35	407	HighEnriched	No Redundancy	No Redundancy	0.34	0.143	0.141
Tumour Suppressor Either	SMARCA2	LAMA2	Expression	1	75	0.0173979	0.188176	2.85714	18.4275	35	407	HighEnriched	No Redundancy	No Redundancy	0.34	0.143	0.141
Hoffman Either	CRB3	EP300	Mutation	23	45	0.0174373	0.188176	11.0048	19.3133	209	233	HighEnriched	No Redundancy	No Redundancy	0.414	0.204	0.315
Hoffman Either	TP53	PPP1R9A	Expression	3	43	0.0174565	0.188176	3.44828	12.1127	87	355	HighEnriched	GO:0005515	protein binding	1	No Score	No Score
Tumour Suppressor Either	TP53	PPP1R9A	Expression	3	43	0.0174565	0.188176	3.44828	12.1127	87	355	HighEnriched	GO:0005515	protein binding	1	No Score	No Score
Tumour Suppressor Either	ESRP1	XIRP2	Expression	46	71	0.0174728	0.188176	21.1982	31.5556	217	225	HighEnriched	No Redundancy	No Redundancy	No Score	No Score	No Score
Hoffman Either	TSTD1	PBRM1	Mutation	5	37	0.0174769	0.188176	4.09836	11.5625	122	320	HighEnriched	No Redundancy	No Redundancy	No Score	No Score	0.325
Tumour Suppressor Either	TSTD1	PBRM1	Mutation	5	37	0.0174769	0.188176	4.09836	11.5625	122	320	HighEnriched	No Redundancy	No Redundancy	No Score	No Score	0.325
Hoffman Either	ESRP2	NCOR2	Mutation	18	42	0.0174983	0.188176	9.18367	17.0732	196	246	HighEnriched	GO:0005634 / GO:0005634	nucleus / nucleus	0.251	0.524	1
Tumour Suppressor Both	KLF4	ERBB4	Both	43	8	0.0175015	0.188176	10.4623	25.8065	411	31	HighEnriched	GO:0008285 / GO:0005634 / GO:0045893 / GO:0045893 / GO:0005515 / GO:0044212	negative regulation of cell proliferation / nucleus / positive regulation of transcription, DNA-templated / positive regulation of transcription, DNA-templated / protein binding / transcription regulatory region DNA binding	0.527	0.492	0.531
Tumour Suppressor Either	KLF4	POM121	Expression	43	8	0.0175015	0.188176	10.4623	25.8065	411	31	HighEnriched	No Redundancy	No Redundancy	No Score	0.244	0.657
Tumour Suppressor Either	SPINT2	ZNF407	Expression	8	34	0.0175196	0.188246	5.03145	12.0141	159	283	HighEnriched	No Redundancy	No Redundancy	No Score	No Score	No Score
Tumour Suppressor Either	ESRP1	LTBP1	Expression	17	34	0.0175527	0.188478	7.8341	15.1111	217	225	HighEnriched	No Redundancy	No Redundancy	0.298	0.15	0.166
Tumour Suppressor Either	CDH1	ACACB	Expression	19	40	0.0176181	0.18879	9.2233	16.9492	206	236	HighEnriched	GO:0005515 / GO:0042493	protein binding / response to drug	0.763	0.274	0.357
Tumour Suppressor Either	SPINT2	MUC19	Expression	18	58	0.0176217	0.18879	11.3208	20.4947	159	283	HighEnriched	GO:0005576	extracellular region	No Score	0.202	0.442
Hoffman Either	STK17A	KRAS	Mutation	1	76	0.0176382	0.18879	2.85714	18.6732	35	407	HighEnriched	No Redundancy	No Redundancy	0.137	0.489	0.305
Tumour Suppressor Either	SPINT2	LYST	Expression	15	51	0.0176395	0.18879	9.43396	18.0212	159	283	HighEnriched	No Redundancy	No Redundancy	0.145	0.234	0.47
Tumour Suppressor Either	SPINT2	ZFHX4	Expression	37	97	0.0176395	0.18879	23.2704	34.2756	159	283	HighEnriched	No Redundancy	No Redundancy	No Score	No Score	No Score
Tumour Suppressor Either	LATS2	HRNR	Expression	4	173	0.0176705	0.188957	16.6667	41.3876	24	418	HighEnriched	No Redundancy	No Redundancy	No Score	0.128	0.266
Tumour Suppressor Either	PTEN	DNAH14	Expression	0	101	0.0176783	0.188957	0	23.8208	18	424	HighEnriched	GO:0005737 / GO:0005737	cytoplasm / cytoplasm	No Score	No Score	No Score
Hoffman Either	KANK1	TP53	Mutation	15	321	0.0177199	0.189031	55.5556	77.3494	27	415	HighEnriched	GO:0005737 / GO:0005737 / GO:0005634 / GO:0005634 / GO:0005515 / GO:0006355	cytoplasm / cytoplasm / nucleus / nucleus / protein binding / regulation of transcription, DNA-templated	0.603	0.307	0.653
Tumour Suppressor Both	KANK1	TP53	Both	15	321	0.0177199	0.189031	55.5556	77.3494	27	415	HighEnriched	GO:0005737 / GO:0005737 / GO:0005634 / GO:0005634 / GO:0005515 / GO:0006355	cytoplasm / cytoplasm / nucleus / nucleus / protein binding / regulation of transcription, DNA-templated	0.603	0.307	0.653
Hoffman Either	TSTD1	TP53	Mutation	61	200	0.0177314	0.189031	50	62.5	122	320	HighEnriched	GO:0005737 / GO:0005739	cytoplasm / mitochondrion	No Score	No Score	1
Tumour Suppressor Either	TSTD1	TP53	Mutation	61	200	0.0177314	0.189031	50	62.5	122	320	HighEnriched	GO:0005737 / GO:0005739	cytoplasm / mitochondrion	No Score	No Score	1
Tumour Suppressor Both	SPINT2	ATM	Both	18	57	0.0177533	0.189141	11.3208	20.1413	159	283	HighEnriched	No Redundancy	No Redundancy	0.145	0.237	0.355
Tumour Suppressor Either	SPINT1	XRN1	Mutation	12	34	0.0178384	0.189311	6.34921	13.4387	189	253	HighEnriched	No Redundancy	No Redundancy	No Score	0.127	0.191
Hoffman Either	MICB	CHD5	Mutation	3	46	0.0178456	0.189311	3.7037	12.7424	81	361	HighEnriched	No Redundancy	No Redundancy	No Score	No Score	No Score
Tumour Suppressor Either	MICB	CHD5	Mutation	3	46	0.0178456	0.189311	3.7037	12.7424	81	361	HighEnriched	No Redundancy	No Redundancy	No Score	No Score	No Score
Hoffman Either	TNFRSF10A	EP300	Mutation	1	67	0.0178542	0.189311	2.63158	16.5842	38	404	HighEnriched	GO:0006915 / GO:0005515 / GO:0008134	apoptotic process / protein binding / transcription factor binding	0.544	0.397	0.157
Tumour Suppressor Either	TNFRSF10A	EP300	Expression	1	67	0.0178542	0.189311	2.63158	16.5842	38	404	HighEnriched	GO:0006915 / GO:0005515 / GO:0008134	apoptotic process / protein binding / transcription factor binding	0.544	0.397	0.157
Tumour Suppressor Either	ABCC3	PEG3	Mutation	8	58	0.0179054	0.189311	7.61905	17.2107	105	337	HighEnriched	No Redundancy	No Redundancy	0.106	0.13	No Score
Tumour Suppressor Either	DDX49	RB1	Mutation	1	69	0.017909	0.189311	2.63158	17.0792	38	404	HighEnriched	No Redundancy	No Redundancy	0.659	No Score	No Score
Tumour Suppressor Either	ARHGEF5	PEG3	Mutation	8	58	0.0179155	0.189311	7.69231	17.1598	104	338	HighEnriched	No Redundancy	No Redundancy	0.214	0.223	No Score
Hoffman Either	OPLAH	NSD1	Mutation	9	31	0.017968	0.189311	5.08475	11.6981	177	265	HighEnriched	No Redundancy	No Redundancy	0.158	0.226	No Score
Tumour Suppressor Either	HTATIP2	USP34	Expression	1	67	0.0180043	0.189311	2.5641	16.6253	39	403	HighEnriched	GO:0005515	protein binding	0.43	0.137	No Score
Tumour Suppressor Either	GRAMD3	DLEC1	Mutation	1	40	0.0181395	0.189311	1.5625	10.582	64	378	HighEnriched	No Redundancy	No Redundancy	No Score	No Score	0.473
Hoffman Either	TMBIM1	KRAS	Mutation	3	74	0.0181477	0.189311	5.88235	18.9258	51	391	HighEnriched	No Redundancy	No Redundancy	No Score	No Score	0.299
Tumour Suppressor Either	ZNF165	PEG3	Mutation	8	58	0.0181746	0.189311	7.76699	17.1091	103	339	HighEnriched	GO:0046872 / GO:0005634	metal ion binding / nucleus	0.214	No Score	No Score
Hoffman Either	EVPL	NCOR1	Mutation	9	32	0.0181827	0.189311	5.14286	11.985	175	267	HighEnriched	GO:0005737	cytoplasm	0.439	0.21	0.397
Tumour Suppressor Either	ANXA1	FAM21B	Expression	1	40	0.0181838	0.189311	1.5873	10.5541	63	379	HighEnriched	No Redundancy	No Redundancy	No Score	0.219	0.389
Tumour Suppressor Either	ANXA1	IQGAP2	Expression	1	40	0.0181838	0.189311	1.5873	10.5541	63	379	HighEnriched	GO:0070062 / GO:0043086 / GO:0007165	extracellular vesicular exosome / negative regulation of catalytic activity / signal transduction	0.555	0.44	0.624
Hoffman Either	DSG2	NCOR1	Mutation	1	40	0.0181838	0.189311	1.5873	10.5541	63	379	HighEnriched	No Redundancy	No Redundancy	No Score	0.236	0.223
Hoffman Either	MID2	KRAS	Mutation	3	74	0.0181918	0.189311	5.76923	18.9744	52	390	HighEnriched	GO:0045087 / GO:0051092	innate immune response / positive regulation of NF-kappaB transcription factor activity	0.716	0.375	0.235
Tumour Suppressor Either	GRAMD3	ADAMTS9	Mutation	1	39	0.0182086	0.189311	1.5625	10.3175	64	378	HighEnriched	No Redundancy	No Redundancy	No Score	No Score	0.102
Hoffman Either	ADM	TP53	Mutation	63	198	0.0182639	0.189311	50	62.6582	126	316	HighEnriched	GO:0005737 / GO:0008285 / GO:0043065 / GO:0005515	cytoplasm / negative regulation of cell proliferation / positive regulation of apoptotic process / protein binding	0.61	0.392	0.479
Tumour Suppressor Either	ADM	TP53	Mutation	63	198	0.0182639	0.189311	50	62.6582	126	316	HighEnriched	GO:0005737 / GO:0008285 / GO:0043065 / GO:0005515	cytoplasm / negative regulation of cell proliferation / positive regulation of apoptotic process / protein binding	0.61	0.392	0.479
Tumour Suppressor Either	NEO1	NUP210	Expression	42	6	0.0182821	0.189311	9.97625	28.5714	421	21	HighEnriched	No Redundancy	No Redundancy	No Score	0.212	0.229
Tumour Suppressor Either	ANXA1	ADAMTS19	Expression	1	41	0.0182943	0.189311	1.5873	10.8179	63	379	HighEnriched	No Redundancy	No Redundancy	No Score	No Score	No Score
Tumour Suppressor Either	EPHB2	PTPRS	Expression	1	41	0.0182943	0.189311	1.5873	10.8179	63	379	HighEnriched	GO:0022038 / GO:0005887 / GO:0005515	corpus callosum development / integral component of plasma membrane / protein binding	0.555	0.304	1
Hoffman Either	EPHA2	CHD8	Mutation	1	42	0.0183031	0.189311	1.63934	11.0236	61	381	HighEnriched	GO:0005524 / GO:0005515	ATP binding / protein binding	0.543	0.318	0.228
Tumour Suppressor Either	KLF5	CNTN3	Expression	1	42	0.0183031	0.189311	1.63934	11.0236	61	381	HighEnriched	GO:0005886	plasma membrane	No Score	No Score	No Score
Tumour Suppressor Either	KLF5	ITPR1	Expression	1	42	0.0183031	0.189311	1.63934	11.0236	61	381	HighEnriched	GO:0005515	protein binding	1	0.159	0.712
Hoffman Either	CDC42EP1	NSD1	Mutation	2	38	0.0183034	0.189311	2.46914	10.5263	81	361	HighEnriched	No Redundancy	No Redundancy	0.69	0.159	No Score
Hoffman Either	FAM171A1	BPTF	Mutation	8	61	0.0183126	0.189311	8.08081	17.7843	99	343	HighEnriched	No Redundancy	No Redundancy	No Score	No Score	No Score
Hoffman Either	ARHGAP8	ASH1L	Mutation	9	32	0.0183574	0.189311	5.17241	11.9403	174	268	HighEnriched	No Redundancy	No Redundancy	No Score	0.327	0.784
Tumour Suppressor Either	MTAP	PTPN13	Expression	3	52	0.0183583	0.189311	4.16667	14.0541	72	370	HighEnriched	GO:0005737 / GO:0070062 / GO:0005634	cytoplasm / extracellular vesicular exosome / nucleus	0.158	0.259	0.764
Tumour Suppressor Either	MTAP	SRRM2	Expression	3	52	0.0183583	0.189311	4.16667	14.0541	72	370	HighEnriched	GO:0005634	nucleus	0.126	0.625	0.404
Tumour Suppressor Either	TES	ABCA6	Expression	1	43	0.0183669	0.189311	1.69492	11.2272	59	383	HighEnriched	No Redundancy	No Redundancy	No Score	No Score	No Score
Tumour Suppressor Either	TES	ARFGEF2	Expression	1	43	0.0183669	0.189311	1.69492	11.2272	59	383	HighEnriched	No Redundancy	No Redundancy	0.249	0.406	0.34
Tumour Suppressor Either	TES	TPTE2	Expression	1	43	0.0183669	0.189311	1.69492	11.2272	59	383	HighEnriched	No Redundancy	No Redundancy	No Score	0.203	0.084
Tumour Suppressor Either	KLF5	MYH9	Expression	1	41	0.0183679	0.189311	1.63934	10.7612	61	381	HighEnriched	GO:0001525 / GO:0005737 / GO:0005634 / GO:0005886 / GO:0005515	angiogenesis / cytoplasm / nucleus / plasma membrane / protein binding	1	0.188	0.643
Tumour Suppressor Either	KLF5	TNS1	Expression	1	41	0.0183679	0.189311	1.63934	10.7612	61	381	HighEnriched	GO:0005737 / GO:0005515	cytoplasm / protein binding	1	No Score	0.119
Tumour Suppressor Either	KLF5	TSHZ3	Expression	1	41	0.0183679	0.189311	1.63934	10.7612	61	381	HighEnriched	GO:0046872 / GO:0005634 / GO:0005515 / GO:0003700	metal ion binding / nucleus / protein binding / sequence-specific DNA binding transcription factor activity	1	0.565	1
Tumour Suppressor Either	FAM83H	PEG3	Mutation	6	60	0.0183744	0.189311	6.81818	16.9492	88	354	HighEnriched	No Redundancy	No Redundancy	No Score	No Score	No Score
Tumour Suppressor Either	ARHGEF16	NOTCH1	Mutation	5	39	0.0183901	0.189311	4.34783	11.9266	115	327	HighEnriched	GO:0005829 / GO:0043065 / GO:0005515	cytosol / positive regulation of apoptotic process / protein binding	0.569	0.245	1
Tumour Suppressor Either	ZDHHC2	FRG2C	Expression	1	57	0.01841	0.189311	2.22222	14.3577	45	397	HighEnriched	No Redundancy	No Redundancy	No Score	No Score	No Score
Tumour Suppressor Either	YAP1	MYLK	Expression	1	57	0.01841	0.189311	2.22222	14.3577	45	397	HighEnriched	GO:0005737 / GO:0005829 / GO:0005515	cytoplasm / cytosol / protein binding	0.459	0.323	0.682
Tumour Suppressor Either	SP100	SCN10A	Expression	3	53	0.0184103	0.189311	4.22535	14.2857	71	371	HighEnriched	No Redundancy	No Redundancy	0.062	0.236	0.218
Tumour Suppressor Either	SFN	RNF213	Expression	13	44	0.0184362	0.189311	7.92683	15.8273	164	278	HighEnriched	GO:0005737	cytoplasm	0.118	0.129	1
Hoffman Either	AGPAT2	TP53	Mutation	5	231	0.0184528	0.189311	26.3158	54.6099	19	423	HighEnriched	GO:0005783	endoplasmic reticulum	0.106	0.28	0.511
Tumour Suppressor Either	AGPAT2	TP53	Mutation	5	231	0.0184528	0.189311	26.3158	54.6099	19	423	HighEnriched	GO:0005783	endoplasmic reticulum	0.106	0.28	0.511
Hoffman Either	PRRG2	BRWD1	Mutation	19	33	0.0184544	0.189311	8.26087	15.566	230	212	HighEnriched	No Redundancy	No Redundancy	No Score	No Score	0.208
Hoffman Either	PRRG2	DIDO1	Mutation	19	33	0.0184544	0.189311	8.26087	15.566	230	212	HighEnriched	No Redundancy	No Redundancy	No Score	No Score	No Score
Tumour Suppressor Either	PRRG2	DIDO1	Mutation	19	33	0.0184544	0.189311	8.26087	15.566	230	212	HighEnriched	No Redundancy	No Redundancy	No Score	No Score	No Score
Hoffman Either	MVP	PBRM1	Mutation	2	40	0.0184554	0.189311	2.5641	10.989	78	364	HighEnriched	GO:0005515	protein binding	0.759	0.269	0.586
Tumour Suppressor Either	MVP	PBRM1	Mutation	2	40	0.0184554	0.189311	2.5641	10.989	78	364	HighEnriched	GO:0005515	protein binding	0.759	0.269	0.586
Tumour Suppressor Either	PHLDA2	SLIT2	Mutation	1	56	0.0184673	0.189311	2.17391	14.1414	46	396	HighEnriched	GO:0005737 / GO:0016020	cytoplasm / membrane	No Score	0.558	No Score
Hoffman Either	SEL1L3	EP300	Mutation	3	65	0.0185091	0.189311	5.17241	16.9271	58	384	HighEnriched	No Redundancy	No Redundancy	No Score	No Score	No Score
Hoffman Either	C14orf159	CREBBP	Mutation	1	54	0.0185176	0.189311	2.12766	13.6709	47	395	HighEnriched	No Redundancy	No Redundancy	0.477	0.383	0.314
Tumour Suppressor Either	C14orf159	CREBBP	Mutation	1	54	0.0185176	0.189311	2.12766	13.6709	47	395	HighEnriched	No Redundancy	No Redundancy	0.477	0.383	0.314
Tumour Suppressor Either	ID3	EPB41L3	Mutation	1	46	0.0185176	0.189311	1.81818	11.8863	55	387	HighEnriched	GO:0005737	cytoplasm	0.181	0.228	0.224
Tumour Suppressor Either	LTBR	FAT4	Mutation	13	90	0.0185193	0.189311	13.9785	25.788	93	349	HighEnriched	GO:0016021 / GO:0005515	integral component of membrane / protein binding	1	No Score	No Score
Hoffman Either	GALNT3	TP53	Mutation	89	165	0.0185388	0.189311	50.5682	62.0301	176	266	HighEnriched	No Redundancy	No Redundancy	0.298	0.19	0.561
Tumour Suppressor Either	GALNT3	TP53	Mutation	89	165	0.0185388	0.189311	50.5682	62.0301	176	266	HighEnriched	No Redundancy	No Redundancy	0.298	0.19	0.561
Tumour Suppressor Either	KLF4	RANBP2	Expression	79	12	0.0185455	0.189311	19.2214	38.7097	411	31	HighEnriched	GO:0005515 / GO:0008270	protein binding / zinc ion binding	0.429	0.243	0.584
Tumour Suppressor Either	RNF135	ADAMTS18	Mutation	1	44	0.0185486	0.189311	1.69492	11.4883	59	383	HighEnriched	GO:0008270	zinc ion binding	No Score	0.193	No Score
Tumour Suppressor Both	TES	ADAMTS18	Both	1	44	0.0185486	0.189311	1.69492	11.4883	59	383	HighEnriched	GO:0008270	zinc ion binding	No Score	0.148	No Score
Tumour Suppressor Both	TES	PLCE1	Both	1	44	0.0185486	0.189311	1.69492	11.4883	59	383	HighEnriched	GO:0005737	cytoplasm	0.203	0.436	0.189
Tumour Suppressor Either	SEL1L3	NOTCH1	Mutation	1	43	0.0185605	0.189311	1.72414	11.1979	58	384	HighEnriched	GO:0016021	integral component of membrane	No Score	No Score	No Score
Tumour Suppressor Either	BIN1	SON	Expression	1	43	0.0185605	0.189311	1.72414	11.1979	58	384	HighEnriched	GO:0005634 / GO:0005515	nucleus / protein binding	1	0.319	0.47
Hoffman Either	FXYD5	CHD8	Mutation	2	41	0.0185691	0.189311	2.5974	11.2329	77	365	HighEnriched	No Redundancy	No Redundancy	0.428	0.165	0.215
Tumour Suppressor Either	MTAP	C5orf42	Expression	3	51	0.0185893	0.189311	4.16667	13.7838	72	370	HighEnriched	No Redundancy	No Redundancy	No Score	No Score	No Score
Tumour Suppressor Either	MTAP	CACNA1G	Expression	3	51	0.0185893	0.189311	4.16667	13.7838	72	370	HighEnriched	No Redundancy	No Redundancy	0.126	0.143	No Score
Tumour Suppressor Either	ESRP1	CNTNAP5	Expression	25	45	0.0186075	0.189311	11.5207	20	217	225	HighEnriched	No Redundancy	No Redundancy	No Score	No Score	No Score
Hoffman Either	ZDHHC23	EP300	Mutation	3	65	0.0186133	0.189311	5.08475	16.9713	59	383	HighEnriched	GO:0008270	zinc ion binding	No Score	No Score	No Score
Tumour Suppressor Either	TES	CDH12	Expression	1	42	0.0186265	0.189311	1.69492	10.9661	59	383	HighEnriched	No Redundancy	No Redundancy	No Score	0.248	0.189
Hoffman Either	RNF135	CHD8	Mutation	1	42	0.0186265	0.189311	1.69492	10.9661	59	383	HighEnriched	GO:0005515	protein binding	0.551	0.167	0.389
Tumour Suppressor Either	TES	GRIA1	Expression	1	42	0.0186265	0.189311	1.69492	10.9661	59	383	HighEnriched	No Redundancy	No Redundancy	0.221	0.435	0.324
Tumour Suppressor Either	TES	SEMA5A	Expression	1	42	0.0186265	0.189311	1.69492	10.9661	59	383	HighEnriched	No Redundancy	No Redundancy	0.25	0.472	0.34
Hoffman Either	TMBIM1	DIDO1	Mutation	1	51	0.0186929	0.189381	1.96078	13.0435	51	391	HighEnriched	No Redundancy	No Redundancy	No Score	No Score	No Score
Tumour Suppressor Either	TMBIM1	DIDO1	Mutation	1	51	0.0186929	0.189381	1.96078	13.0435	51	391	HighEnriched	No Redundancy	No Redundancy	No Score	No Score	No Score
Hoffman Either	CHRNA5	CHD6	Mutation	1	60	0.0187111	0.189381	2.27273	15.0754	44	398	HighEnriched	No Redundancy	No Redundancy	0.14	0.168	0.305
Hoffman Either	CTSC	CHD6	Mutation	1	60	0.0187111	0.189381	2.27273	15.0754	44	398	HighEnriched	No Redundancy	No Redundancy	0.59	0.14	0.64
Tumour Suppressor Either	KLF5	TPTE2	Expression	1	43	0.0187111	0.189381	1.63934	11.2861	61	381	HighEnriched	No Redundancy	No Redundancy	No Score	0.249	0.723
Tumour Suppressor Either	LRRC8E	SLIT2	Mutation	3	54	0.0187386	0.189381	4.22535	14.5553	71	371	HighEnriched	No Redundancy	No Redundancy	No Score	No Score	No Score
Tumour Suppressor Either	TES	POTEF	Expression	3	63	0.018744	0.189381	5.08475	16.4491	59	383	HighEnriched	No Redundancy	No Redundancy	No Score	0.184	0.239
Tumour Suppressor Either	LYN	DLEC1	Mutation	2	39	0.018757	0.189381	2.40964	10.8635	83	359	HighEnriched	GO:0005737 / GO:0008285	cytoplasm / negative regulation of cell proliferation	0.477	1	1
Tumour Suppressor Either	DNAJC15	FAT1	Mutation	8	77	0.0187596	0.189381	9.87654	21.3296	81	361	HighEnriched	No Redundancy	No Redundancy	No Score	No Score	No Score
Tumour Suppressor Either	EXPH5	PTPRD	Mutation	18	35	0.0187631	0.189381	8.21918	15.6951	219	223	HighEnriched	No Redundancy	No Redundancy	0.491	0.25	0.183
Tumour Suppressor Either	TGFBR2	DNAH1	Expression	6	72	0.0187648	0.189381	8.21918	19.5122	73	369	HighEnriched	GO:0005524 / GO:0009612	ATP binding / response to mechanical stimulus	0.119	0.192	0.25
Tumour Suppressor Either	MTAP	FRAS1	Expression	6	73	0.0187787	0.189381	8.33333	19.7297	72	370	HighEnriched	No Redundancy	No Redundancy	No Score	No Score	0.234
Tumour Suppressor Either	TGFBR2	MKI67	Expression	6	74	0.018784	0.189381	8.21918	20.0542	73	369	HighEnriched	GO:0005524 / GO:0031100 / GO:0005515	ATP binding / organ regeneration / protein binding	0.573	0.542	0.248
Tumour Suppressor Either	TGFBR2	COL2A1	Expression	2	43	0.0188279	0.189589	2.73973	11.6531	73	369	HighEnriched	GO:0051216 / GO:0046872 / GO:0060021	cartilage development / metal ion binding / palate development	0.475	0.371	0.252
Tumour Suppressor Either	TGFBR2	SLC8A1	Expression	2	43	0.0188279	0.189589	2.73973	11.6531	73	369	HighEnriched	GO:0046872 / GO:0005886	metal ion binding / plasma membrane	0.479	0.262	0.642
Tumour Suppressor Either	BACE2	SPTBN1	Mutation	2	41	0.0188744	0.189941	2.66667	11.1717	75	367	HighEnriched	No Redundancy	No Redundancy	0.125	0.059	0.41
Tumour Suppressor Either	EPHB2	CSPG4	Expression	1	42	0.0189105	0.190148	1.5873	11.0818	63	379	HighEnriched	GO:0001525 / GO:0005887	angiogenesis / integral component of plasma membrane	0.602	0.288	0.477
Hoffman Either	CTSZ	PBRM1	Mutation	2	40	0.0189298	0.190148	2.46914	11.0803	81	361	HighEnriched	No Redundancy	No Redundancy	No Score	0.141	0.56
Tumour Suppressor Either	CTSZ	PBRM1	Mutation	2	40	0.0189298	0.190148	2.46914	11.0803	81	361	HighEnriched	No Redundancy	No Redundancy	No Score	0.141	0.56
Tumour Suppressor Either	SP100	C3	Expression	2	44	0.0189777	0.190271	2.8169	11.8598	71	371	HighEnriched	GO:0005515	protein binding	0.679	0.451	0.26
Tumour Suppressor Both	MTAP	PLCE1	Both	2	43	0.0190017	0.190271	2.77778	11.6216	72	370	HighEnriched	GO:0005737 / GO:0005829 / GO:0044281	cytoplasm / cytosol / small molecule metabolic process	0.205	0.305	0.754
Tumour Suppressor Either	F11R	APC	Mutation	14	63	0.0190049	0.190271	10.687	20.2572	131	311	HighEnriched	GO:0007155 / GO:0005886 / GO:0005886 / GO:0005515 / GO:0005923 / GO:0070830	cell adhesion / plasma membrane / plasma membrane / protein binding / tight junction / tight junction assembly	1	0.448	0.592
Hoffman Either	F11R	KRAS	Mutation	14	63	0.0190049	0.190271	10.687	20.2572	131	311	HighEnriched	GO:0007596 / GO:0050900 / GO:0005886 / GO:0005886 / GO:0005515	blood coagulation / leukocyte migration / plasma membrane / plasma membrane / protein binding	1	0.51	1
Tumour Suppressor Either	TES	ZNF208	Expression	3	66	0.019017	0.190271	5.08475	17.2324	59	383	HighEnriched	GO:0008270	zinc ion binding	1	No Score	No Score
Tumour Suppressor Either	PNPLA4	ARID2	Mutation	2	45	0.0190211	0.190271	2.85714	12.0968	70	372	HighEnriched	No Redundancy	No Redundancy	0.477	0.101	No Score
Hoffman Either	AKR7A2	TP53	Mutation	3	251	0.0190777	0.190271	23.0769	58.5082	13	429	HighEnriched	No Redundancy	No Redundancy	0.231	0.229	0.266
Tumour Suppressor Either	AKR7A2	TP53	Mutation	3	251	0.0190777	0.190271	23.0769	58.5082	13	429	HighEnriched	No Redundancy	No Redundancy	0.231	0.229	0.266
Hoffman Either	PPCS	TP53	Mutation	3	251	0.0190777	0.190271	23.0769	58.5082	13	429	HighEnriched	GO:0005829 / GO:0005829	cytosol / cytosol	0.158	0.182	1
Tumour Suppressor Either	PPCS	TP53	Mutation	3	251	0.0190777	0.190271	23.0769	58.5082	13	429	HighEnriched	GO:0005829 / GO:0005829	cytosol / cytosol	0.158	0.182	1
Tumour Suppressor Either	SP100	MAGI2	Expression	2	45	0.0191062	0.190271	2.8169	12.1294	71	371	HighEnriched	GO:0005737 / GO:0005634 / GO:0005515	cytoplasm / nucleus / protein binding	0.665	0.427	0.605
Tumour Suppressor Either	ZDHHC2	NAV3	Expression	2	73	0.0191251	0.190271	4.44444	18.3879	45	397	HighEnriched	No Redundancy	No Redundancy	No Score	No Score	No Score
Tumour Suppressor Either	ESRP1	DNAH6	Expression	35	57	0.0191408	0.190271	16.129	25.3333	217	225	HighEnriched	No Redundancy	No Redundancy	0.049	0.145	No Score
Tumour Suppressor Either	SFN	LYST	Expression	16	50	0.019151	0.190271	9.7561	17.9856	164	278	HighEnriched	GO:0005829 / GO:0005515	cytosol / protein binding	1	0.223	0.47
Tumour Suppressor Either	SFN	PXDNL	Expression	16	50	0.019151	0.190271	9.7561	17.9856	164	278	HighEnriched	GO:0005737 / GO:0005615	cytoplasm / extracellular space	0.254	0.189	1
Hoffman Either	TRIM34	PHRF1	Mutation	2	46	0.0191549	0.190271	2.94118	12.2995	68	374	HighEnriched	GO:0008270	zinc ion binding	0.323	No Score	No Score
Tumour Suppressor Either	TMEM144	WNK2	Mutation	27	16	0.0191626	0.190271	7.84884	16.3265	344	98	HighEnriched	No Redundancy	No Redundancy	No Score	No Score	No Score
Tumour Suppressor Either	TES	HUWE1	Expression	1	45	0.0191757	0.190271	1.69492	11.7493	59	383	HighEnriched	GO:0005737 / GO:0044822	cytoplasm / poly(A) RNA binding	0.563	0.154	0.184
Tumour Suppressor Either	TES	STXBP5L	Expression	1	45	0.0191757	0.190271	1.69492	11.7493	59	383	HighEnriched	GO:0005737	cytoplasm	No Score	No Score	No Score
Hoffman Either	CRIM1	DIDO1	Mutation	1	51	0.0191866	0.190271	1.92308	13.0769	52	390	HighEnriched	No Redundancy	No Redundancy	0.219	No Score	No Score
Tumour Suppressor Either	CRIM1	DIDO1	Mutation	1	51	0.0191866	0.190271	1.92308	13.0769	52	390	HighEnriched	No Redundancy	No Redundancy	0.219	No Score	No Score
Tumour Suppressor Either	STK11	RANBP2	Expression	0	91	0.0192077	0.190307	0	21.564	20	422	HighEnriched	GO:0005829 / GO:0005829 / GO:0005739 / GO:0005515 / GO:0044281	cytosol / cytosol / mitochondrion / protein binding / small molecule metabolic process	0.51	0.408	0.627
Tumour Suppressor Either	PPP1R9A	ZFHX3	Mutation	11	61	0.0192135	0.190307	9.32203	18.8272	118	324	HighEnriched	No Redundancy	No Redundancy	0.815	No Score	No Score
Tumour Suppressor Either	CCDC106	RB1	Mutation	2	68	0.019325	0.190647	4.16667	17.2589	48	394	HighEnriched	GO:0005634 / GO:0005515	nucleus / protein binding	1	No Score	0.745
Tumour Suppressor Either	TNNT1	PTPRD	Mutation	10	43	0.0193332	0.190647	6.80272	14.5763	147	295	HighEnriched	No Redundancy	No Redundancy	0.69	0.17	0.24
Hoffman Either	GSDMD	DIDO1	Mutation	2	50	0.0193466	0.190647	3.1746	13.1926	63	379	HighEnriched	No Redundancy	No Redundancy	No Score	No Score	No Score
Tumour Suppressor Either	GSDMD	DIDO1	Mutation	2	50	0.0193466	0.190647	3.1746	13.1926	63	379	HighEnriched	No Redundancy	No Redundancy	No Score	No Score	No Score
Tumour Suppressor Either	SPINT2	ASPM	Expression	19	59	0.0193624	0.190647	11.9497	20.8481	159	283	HighEnriched	GO:0005737	cytoplasm	No Score	No Score	No Score
Tumour Suppressor Either	KLF4	STAB2	Expression	61	10	0.0193996	0.190647	14.8418	32.2581	411	31	HighEnriched	GO:0005515	protein binding	0.373	0.255	0.358
Tumour Suppressor Either	EML1	PTEN	Mutation	14	43	0.019403	0.190647	8.09249	15.9851	173	269	HighEnriched	GO:0005737 / GO:0005737 / GO:0005515	cytoplasm / cytoplasm / protein binding	0.417	No Score	0.399
Tumour Suppressor Either	MGST2	NF1	Mutation	2	62	0.0194033	0.190647	3.84615	15.8974	52	390	HighEnriched	No Redundancy	No Redundancy	0.141	0.192	0.591
Tumour Suppressor Either	MID2	NF1	Mutation	2	62	0.0194033	0.190647	3.84615	15.8974	52	390	HighEnriched	GO:0005737 / GO:0005737	cytoplasm / cytoplasm	0.51	0.222	0.28
Tumour Suppressor Either	NEO1	POLQ	Expression	56	7	0.0194242	0.190647	13.3017	33.3333	421	21	HighEnriched	No Redundancy	No Redundancy	No Score	0.062	0.233
Tumour Suppressor Either	MTAP	CNTRL	Expression	2	45	0.0194278	0.190647	2.77778	12.1622	72	370	HighEnriched	GO:0005737 / GO:0005829	cytoplasm / cytosol	0.158	0.214	0.75
Tumour Suppressor Either	TES	PTPRZ1	Expression	2	54	0.0194391	0.190647	3.38983	14.0992	59	383	HighEnriched	No Redundancy	No Redundancy	0.219	0.36	0.122
Tumour Suppressor Either	TES	SCN10A	Expression	2	54	0.0194391	0.190647	3.38983	14.0992	59	383	HighEnriched	No Redundancy	No Redundancy	0.034	0.336	0.289
Tumour Suppressor Either	TES	SMG1	Expression	2	54	0.0194391	0.190647	3.38983	14.0992	59	383	HighEnriched	GO:0005737 / GO:0044822	cytoplasm / poly(A) RNA binding	0.465	0.139	0.184
Tumour Suppressor Either	KLF4	DUOX2	Expression	35	7	0.0194695	0.190647	8.51582	22.5806	411	31	HighEnriched	No Redundancy	No Redundancy	0.248	0.266	0.266
Tumour Suppressor Either	KLF4	F5	Expression	35	7	0.0194695	0.190647	8.51582	22.5806	411	31	HighEnriched	GO:0005515	protein binding	1	0.175	0.333
Tumour Suppressor Either	KLF4	FRY	Expression	35	7	0.0194695	0.190647	8.51582	22.5806	411	31	HighEnriched	No Redundancy	No Redundancy	No Score	No Score	No Score
Tumour Suppressor Either	KLF4	PTPRS	Expression	35	7	0.0194695	0.190647	8.51582	22.5806	411	31	HighEnriched	GO:0005515	protein binding	0.393	0.193	0.208
Tumour Suppressor Either	KLF4	SIPA1L3	Expression	35	7	0.0194695	0.190647	8.51582	22.5806	411	31	HighEnriched	No Redundancy	No Redundancy	No Score	No Score	0.125
Hoffman Either	AIM1	TP53	Mutation	88	248	0.0195167	0.190693	68.2171	79.2332	129	313	HighEnriched	No Redundancy	No Redundancy	0.477	0.477	0.477
Tumour Suppressor Either	AIM1	TP53	Mutation	88	248	0.0195167	0.190693	68.2171	79.2332	129	313	HighEnriched	No Redundancy	No Redundancy	0.477	0.477	0.477
Tumour Suppressor Either	TES	ABCB5	Expression	2	53	0.0195232	0.190693	3.38983	13.8381	59	383	HighEnriched	No Redundancy	No Redundancy	0.1	0.26	0.214
Tumour Suppressor Either	TES	LPA	Expression	2	53	0.0195232	0.190693	3.38983	13.8381	59	383	HighEnriched	No Redundancy	No Redundancy	0.216	0.203	0.368
Hoffman Either	OCIAD2	NCOR2	Mutation	2	58	0.0195325	0.190693	3.7037	14.9485	54	388	HighEnriched	No Redundancy	No Redundancy	No Score	No Score	No Score
Hoffman Either	PPAP2C	BRWD1	Mutation	2	50	0.0195808	0.190927	3.22581	13.1579	62	380	HighEnriched	No Redundancy	No Redundancy	0.255	0.173	0.305
Tumour Suppressor Either	MAP7	PEG3	Mutation	17	49	0.0195972	0.190927	9.82659	18.2156	173	269	HighEnriched	GO:0005737	cytoplasm	0.276	0.071	No Score
Tumour Suppressor Either	EPHB2	PLEC	Expression	2	49	0.0196304	0.190927	3.1746	12.9288	63	379	HighEnriched	GO:0005515	protein binding	0.5	0.258	0.317
Tumour Suppressor Either	KLF4	RIMS2	Expression	44	8	0.0196543	0.190927	10.7056	25.8065	411	31	HighEnriched	GO:0005515	protein binding	1	No Score	No Score
Tumour Suppressor Either	RPP38	PKD1	Mutation	0	80	0.0196753	0.190927	0	19.0024	21	421	HighEnriched	GO:0005634 / GO:0005515	nucleus / protein binding	1	0.092	0.43
Hoffman Either	NAPRT1	CHD6	Mutation	9	52	0.0196937	0.190927	7.5	16.1491	120	322	HighEnriched	No Redundancy	No Redundancy	0.158	0.184	0.413
Tumour Suppressor Either	SFN	KIF26B	Expression	11	39	0.0196966	0.190927	6.70732	14.0288	164	278	HighEnriched	GO:0005737	cytoplasm	No Score	No Score	No Score
Tumour Suppressor Either	SFN	LRP5	Expression	11	39	0.0196966	0.190927	6.70732	14.0288	164	278	HighEnriched	GO:0071901 / GO:0005515	negative regulation of protein serine/threonine kinase activity / protein binding	0.545	0.366	0.282
Tumour Suppressor Either	SFN	SCN5A	Expression	11	39	0.0196966	0.190927	6.70732	14.0288	164	278	HighEnriched	GO:0005515	protein binding	0.629	0.26	0.373
Tumour Suppressor Either	PRSS16	ADAMTS9	Mutation	6	34	0.0197083	0.190927	4.31655	11.2211	139	303	HighEnriched	GO:0006508	proteolysis	0.67	0.657	0.119
Tumour Suppressor Either	AP1M2	CAMTA1	Mutation	6	34	0.0197083	0.190927	4.31655	11.2211	139	303	HighEnriched	No Redundancy	No Redundancy	No Score	No Score	No Score
Hoffman Either	MAGEE1	SMARCA4	Mutation	44	21	0.0197084	0.190927	12.5714	22.8261	350	92	HighEnriched	GO:0005634 / GO:0005515	nucleus / protein binding	1	0.228	0.534
Tumour Suppressor Either	MAGEE1	SMARCA4	Mutation	44	21	0.0197084	0.190927	12.5714	22.8261	350	92	HighEnriched	GO:0005634 / GO:0005515	nucleus / protein binding	1	0.228	0.534
Tumour Suppressor Either	TUSC3	NBPF14	Expression	11	63	0.0197736	0.191446	9.73451	19.1489	113	329	HighEnriched	No Redundancy	No Redundancy	No Score	No Score	No Score
Tumour Suppressor Either	POLL	PKD1	Mutation	0	80	0.0198153	0.191538	0	19.0476	22	420	HighEnriched	GO:0005634	nucleus	0.225	0.299	1
Tumour Suppressor Either	TKT	PKD1	Mutation	0	80	0.0198153	0.191538	0	19.0476	22	420	HighEnriched	GO:0070062 / GO:0005634	extracellular vesicular exosome / nucleus	0.389	0.195	0.588
Tumour Suppressor Either	SLC27A2	ZFHX3	Mutation	23	49	0.0198183	0.191538	11.6751	20	197	245	HighEnriched	GO:0019899 / GO:0005739	enzyme binding / mitochondrion	0.387	0.186	0.414
Hoffman Either	ZNF630	TP53	Mutation	56	205	0.019937	0.192213	49.5575	62.31	113	329	HighEnriched	GO:0003677 / GO:0005634 / GO:0006355 / GO:0003700	DNA binding / nucleus / regulation of transcription, DNA-templated / sequence-specific DNA binding transcription factor activity	1	1	No Score
Tumour Suppressor Either	ZNF630	TP53	Mutation	56	205	0.019937	0.192213	49.5575	62.31	113	329	HighEnriched	GO:0003677 / GO:0005634 / GO:0006355 / GO:0003700	DNA binding / nucleus / regulation of transcription, DNA-templated / sequence-specific DNA binding transcription factor activity	1	1	No Score
Tumour Suppressor Either	SPINT2	COL6A6	Expression	16	52	0.0199477	0.192213	10.0629	18.3746	159	283	HighEnriched	GO:0005576	extracellular region	No Score	0.358	0.67
Tumour Suppressor Either	SPINT2	SPEN	Expression	16	52	0.0199477	0.192213	10.0629	18.3746	159	283	HighEnriched	No Redundancy	No Redundancy	0.145	0.129	0.396
Hoffman Either	HSD17B11	KRAS	Mutation	0	77	0.0199823	0.192213	0	18.3333	22	420	HighEnriched	No Redundancy	No Redundancy	0.214	0.292	0.425
Hoffman Either	SLC39A4	KRAS	Mutation	0	77	0.0199823	0.192213	0	18.3333	22	420	HighEnriched	GO:0005886 / GO:0005886	plasma membrane / plasma membrane	No Score	0.393	1
Hoffman Either	STARD4	KRAS	Mutation	0	77	0.0199823	0.192213	0	18.3333	22	420	HighEnriched	No Redundancy	No Redundancy	No Score	No Score	No Score
Hoffman Either	TKT	KRAS	Mutation	0	77	0.0199823	0.192213	0	18.3333	22	420	HighEnriched	No Redundancy	No Redundancy	0.495	0.234	0.356
Tumour Suppressor Either	FERMT1	PCDH10	Mutation	9	34	0.0201026	0.193257	5.45455	12.2744	165	277	HighEnriched	No Redundancy	No Redundancy	No Score	No Score	No Score
Hoffman Either	PTRF	JMJD1C	Mutation	9	54	0.0201314	0.19342	7.75862	16.5644	116	326	HighEnriched	GO:0005654 / GO:0005515 / GO:0006355	nucleoplasm / protein binding / regulation of transcription, DNA-templated	0.628	0.49	0.689
Tumour Suppressor Either	ABCC3	PKD1	Mutation	11	69	0.0201584	0.193428	10.4762	20.4748	105	337	HighEnriched	GO:0005887 / GO:0005886	integral component of plasma membrane / plasma membrane	0.462	0.236	0.519
Hoffman Either	HOOK1	NCOR1	Mutation	6	35	0.0201901	0.193428	4.41176	11.4379	136	306	HighEnriched	GO:0005515	protein binding	0.641	0.156	0.362
Tumour Suppressor Either	NAT1	DMBT1	Mutation	0	76	0.0202264	0.193428	0	18.1384	23	419	HighEnriched	No Redundancy	No Redundancy	No Score	0.155	0.784
Hoffman Either	CBX7	MUC19	Expression	0	76	0.0202264	0.193428	0	18.1384	23	419	HighEnriched	No Redundancy	No Redundancy	No Score	0.218	0.523
Tumour Suppressor Either	PHACTR2	ATM	Mutation	0	75	0.0202264	0.193428	0	17.8998	23	419	HighEnriched	GO:0005515	protein binding	1	No Score	No Score
Tumour Suppressor Either	TKT	DMBT1	Mutation	0	76	0.0202266	0.193428	0	18.0952	22	420	HighEnriched	GO:0070062	extracellular vesicular exosome	0.408	0.151	0.574
Hoffman Either	PCGF5	LAMA2	Expression	0	76	0.0202266	0.193428	0	18.0952	22	420	HighEnriched	No Redundancy	No Redundancy	0.34	No Score	0.135
Tumour Suppressor Either	PHLDA3	DNAH10	Expression	70	10	0.0202269	0.193428	16.9082	35.7143	414	28	HighEnriched	GO:0005737	cytoplasm	No Score	No Score	No Score
Tumour Suppressor Either	SPINT2	RYR2	Expression	41	104	0.0202793	0.193624	25.7862	36.7491	159	283	HighEnriched	No Redundancy	No Redundancy	0.145	0.213	0.409
Tumour Suppressor Either	SPINT2	HERC2	Expression	28	78	0.0202823	0.193624	17.6101	27.5618	159	283	HighEnriched	GO:0005737	cytoplasm	0.183	0.187	0.685
Tumour Suppressor Either	OVOL2	IGF2R	Mutation	17	38	0.0202904	0.193624	8.37438	15.8996	203	239	HighEnriched	No Redundancy	No Redundancy	0.226	0.332	0.704
Tumour Suppressor Either	NAT1	APC	Mutation	0	77	0.0203303	0.193624	0	18.3771	23	419	HighEnriched	GO:0005829	cytosol	No Score	0.185	1
Hoffman Either	DPP7	KRAS	Mutation	0	77	0.0203303	0.193624	0	18.3771	23	419	HighEnriched	No Redundancy	No Redundancy	No Score	No Score	No Score
Hoffman Either	PHACTR2	KRAS	Mutation	0	77	0.0203303	0.193624	0	18.3771	23	419	HighEnriched	GO:0005515	protein binding	1	No Score	No Score
Hoffman Either	TMEM216	KRAS	Mutation	0	77	0.0203303	0.193624	0	18.3771	23	419	HighEnriched	No Redundancy	No Redundancy	No Score	0.198	0.38
Tumour Suppressor Either	HOOK1	FAT4	Mutation	22	81	0.0203631	0.193823	16.1765	26.4706	136	306	HighEnriched	GO:0005515	protein binding	1	No Score	No Score
Tumour Suppressor Either	SFN	ARFGEF2	Expression	9	35	0.0203868	0.193936	5.4878	12.5899	164	278	HighEnriched	GO:0005829 / GO:0005515	cytosol / protein binding	0.592	0.452	0.512
Tumour Suppressor Either	ZYX	HRNR	Expression	2	175	0.0204245	0.194181	11.7647	41.1765	17	425	HighEnriched	No Redundancy	No Redundancy	No Score	0.141	0.108
Tumour Suppressor Either	PRSS16	FAT4	Mutation	22	78	0.0204468	0.19428	15.8273	25.7426	139	303	HighEnriched	No Redundancy	No Redundancy	0.145	No Score	No Score
Tumour Suppressor Either	SFN	BMS1	Expression	9	34	0.0204977	0.19465	5.4878	12.2302	164	278	HighEnriched	GO:0005634	nucleus	0.328	0.258	0.389
Tumour Suppressor Either	MYO5C	EPB41L3	Mutation	8	39	0.0205142	0.194694	5.67376	12.9568	141	301	HighEnriched	GO:0003779	actin binding	No Score	No Score	No Score
Hoffman Either	DNMT1	DCHS2	Expression	0	78	0.0205385	0.194812	0	18.6158	23	419	HighEnriched	No Redundancy	No Redundancy	0.477	0.148	No Score
Tumour Suppressor Either	LATS2	PIK3CA	Expression	0	72	0.0206028	0.195195	0	17.2249	24	418	HighEnriched	GO:0005524 / GO:0005829 / GO:0005515 / GO:0004674 / GO:0004674	ATP binding / cytosol / protein binding / protein serine/threonine kinase activity / protein serine/threonine kinase activity	0.644	0.427	0.63
Tumour Suppressor Either	ZFPL1	ZFHX3	Mutation	0	72	0.0206028	0.195195	0	17.2249	24	418	HighEnriched	GO:0005634 / GO:0006355 / GO:0008270	nucleus / regulation of transcription, DNA-templated / zinc ion binding	0.38	1	0.786
Tumour Suppressor Either	SFN	ASPM	Expression	20	58	0.0206379	0.195301	12.1951	20.8633	164	278	HighEnriched	GO:0005737 / GO:0005634	cytoplasm / nucleus	No Score	No Score	No Score
Tumour Suppressor Either	SFN	SI	Expression	20	58	0.0206379	0.195301	12.1951	20.8633	164	278	HighEnriched	No Redundancy	No Redundancy	0.114	0.155	0.441
Tumour Suppressor Either	LATS2	COL7A1	Expression	0	71	0.0206859	0.195642	0	16.9856	24	418	HighEnriched	GO:0005515	protein binding	1	0.228	0.306
Tumour Suppressor Either	SFN	HERC2	Expression	29	77	0.0208436	0.196893	17.6829	27.6978	164	278	HighEnriched	GO:0005737 / GO:0005634 / GO:0005515	cytoplasm / nucleus / protein binding	0.562	0.286	0.6
Hoffman Either	DSP	EP300	Mutation	9	59	0.0208584	0.196893	8.33333	17.6647	108	334	HighEnriched	GO:0006915 / GO:0005515	apoptotic process / protein binding	0.541	0.385	0.396
Hoffman Either	SGMS2	TP53	Mutation	20	234	0.0208809	0.196893	41.6667	59.3909	48	394	HighEnriched	No Redundancy	No Redundancy	0.158	0.195	0.497
Tumour Suppressor Either	SGMS2	TP53	Mutation	20	234	0.0208809	0.196893	41.6667	59.3909	48	394	HighEnriched	No Redundancy	No Redundancy	0.158	0.195	0.497
Tumour Suppressor Either	TNFRSF10B	AKAP9	Expression	0	70	0.0208835	0.196893	0	16.7464	24	418	HighEnriched	GO:0005515	protein binding	0.785	0.322	0.363
Tumour Suppressor Both	TES	LRP1B	Both	14	151	0.0208905	0.196893	23.7288	39.4256	59	383	HighEnriched	No Redundancy	No Redundancy	No Score	0.076	0.815
Hoffman Either	STAP2	NSD1	Mutation	4	36	0.0209359	0.197208	3.57143	10.9091	112	330	HighEnriched	No Redundancy	No Redundancy	0.69	No Score	No Score
Tumour Suppressor Either	PLAGL1	NBPF10	Expression	54	107	0.0209813	0.197522	30	40.8397	180	262	HighEnriched	GO:0005737	cytoplasm	0.659	No Score	No Score
Hoffman Either	CHMP4C	BPTF	Mutation	9	60	0.0210341	0.197807	8.49057	17.8571	106	336	HighEnriched	GO:0005515	protein binding	1	0.155	0.494
Hoffman Either	PMAIP1	EP300	Mutation	0	68	0.0210359	0.197807	0	16.307	25	417	HighEnriched	GO:0006915 / GO:0006915 / GO:0071456 / GO:0042771 / GO:0005634 / GO:0005515	apoptotic process / apoptotic process / cellular response to hypoxia / intrinsic apoptotic signaling pathway in response to DNA damage by p53 class mediator / nucleus / protein binding	1	0.443	0.772
Tumour Suppressor Either	SPINT2	SYNE2	Expression	24	70	0.0210675	0.197991	15.0943	24.735	159	283	HighEnriched	GO:0005737 / GO:0016021	cytoplasm / integral component of membrane	0.145	0.274	0.474
Hoffman Either	ZNF213	TP53	Mutation	1	211	0.0211064	0.198128	10	48.8426	10	432	HighEnriched	GO:0003677 / GO:0005634 / GO:0003700	DNA binding / nucleus / sequence-specific DNA binding transcription factor activity	No Score	No Score	No Score
Tumour Suppressor Either	ZNF213	TP53	Mutation	1	211	0.0211064	0.198128	10	48.8426	10	432	HighEnriched	GO:0003677 / GO:0005634 / GO:0003700	DNA binding / nucleus / sequence-specific DNA binding transcription factor activity	No Score	No Score	No Score
Hoffman Either	LGALS8	BPTF	Mutation	0	69	0.0211961	0.198776	0	16.5072	24	418	HighEnriched	GO:0005737 / GO:0005515	cytoplasm / protein binding	1	No Score	0.171
Tumour Suppressor Either	OPLAH	PCDH10	Mutation	10	33	0.0212079	0.198776	5.64972	12.4528	177	265	HighEnriched	No Redundancy	No Redundancy	No Score	No Score	No Score
Hoffman Either	VAMP3	TP53	Mutation	11	243	0.021224	0.198776	36.6667	58.9806	30	412	HighEnriched	GO:0005515 / GO:0006461	protein binding / protein complex assembly	0.61	0.281	0.517
Tumour Suppressor Either	VAMP3	TP53	Mutation	11	243	0.021224	0.198776	36.6667	58.9806	30	412	HighEnriched	GO:0005515 / GO:0006461	protein binding / protein complex assembly	0.61	0.281	0.517
Tumour Suppressor Either	ANK3	EPB41L3	Mutation	37	10	0.0212744	0.198828	9.36709	21.2766	395	47	HighEnriched	GO:0033270 / GO:0005886 / GO:0005886 / GO:0005515 / GO:0072659 / GO:0072659 / GO:0005200	paranode region of axon / plasma membrane / plasma membrane / protein binding / protein localization to plasma membrane / protein localization to plasma membrane / structural constituent of cytoskeleton	0.858	0.503	0.701
Hoffman Either	MRPL17	TP53	Mutation	2	252	0.0213009	0.198828	20	58.3333	10	432	HighEnriched	No Redundancy	No Redundancy	0.815	No Score	No Score
Tumour Suppressor Either	MRPL17	TP53	Mutation	2	252	0.0213009	0.198828	20	58.3333	10	432	HighEnriched	No Redundancy	No Redundancy	0.815	No Score	No Score
Tumour Suppressor Either	ANTXR1	PTEN	Mutation	41	16	0.021307	0.198828	11.1413	21.6216	368	74	HighEnriched	GO:0005515	protein binding	0.443	0.367	0.396
Hoffman Either	MAPK13	EP300	Mutation	18	50	0.0213928	0.198828	10.2857	18.7266	175	267	HighEnriched	GO:0005515 / GO:0006355 / GO:0006351	protein binding / regulation of transcription, DNA-templated / transcription, DNA-templated	0.498	0.439	0.784
Tumour Suppressor Either	RB1	ROS1	Expression	0	68	0.0214028	0.198828	0	16.3462	26	416	HighEnriched	GO:0005515	protein binding	0.573	0.368	0.166
Tumour Suppressor Either	RND3	RYR1	Expression	1	110	0.0214289	0.198828	4.54545	26.1905	22	420	HighEnriched	GO:0005515	protein binding	0.401	0.238	No Score
Tumour Suppressor Either	MYO1D	FAT4	Mutation	23	80	0.0215439	0.198828	16.4286	26.4901	140	302	HighEnriched	No Redundancy	No Redundancy	No Score	No Score	No Score
Tumour Suppressor Either	EPPK1	PTPRD	Mutation	11	42	0.021559	0.198828	7.14286	14.5833	154	288	HighEnriched	No Redundancy	No Redundancy	0.328	0.289	No Score
Hoffman Either	ZNF844	TP53	Mutation	116	220	0.0215635	0.198828	69.8795	79.7101	166	276	HighEnriched	GO:0003677 / GO:0005634 / GO:0006355	DNA binding / nucleus / regulation of transcription, DNA-templated	No Score	No Score	No Score
Tumour Suppressor Either	ZNF844	TP53	Mutation	116	220	0.0215635	0.198828	69.8795	79.7101	166	276	HighEnriched	GO:0003677 / GO:0005634 / GO:0006355	DNA binding / nucleus / regulation of transcription, DNA-templated	No Score	No Score	No Score
Tumour Suppressor Either	MNX1	ATM	Mutation	9	66	0.0215636	0.198828	9.18367	19.186	98	344	HighEnriched	No Redundancy	No Redundancy	No Score	0.206	No Score
Hoffman Either	PTGES2	JMJD1C	Mutation	0	63	0.0215733	0.198828	0	15.1807	27	415	HighEnriched	No Redundancy	No Redundancy	0.287	No Score	0.52
Hoffman Either	NUDT21	SMARCA4	Mutation	0	63	0.0215733	0.198828	0	15.1807	27	415	HighEnriched	GO:0005634 / GO:0005515	nucleus / protein binding	0.512	0.386	0.701
Tumour Suppressor Either	NUDT21	SMARCA4	Mutation	0	63	0.0215733	0.198828	0	15.1807	27	415	HighEnriched	GO:0005634 / GO:0005515	nucleus / protein binding	0.512	0.386	0.701
Hoffman Either	SH3RF2	TP53	Mutation	118	218	0.0215973	0.198828	69.8225	79.8535	169	273	HighEnriched	GO:0005515 / GO:0008270	protein binding / zinc ion binding	0.633	0.584	No Score
Tumour Suppressor Either	SH3RF2	TP53	Mutation	118	218	0.0215973	0.198828	69.8225	79.8535	169	273	HighEnriched	GO:0005515 / GO:0008270	protein binding / zinc ion binding	0.633	0.584	No Score
Tumour Suppressor Either	CAV2	FAM21B	Expression	4	37	0.0215995	0.198828	3.73832	11.0448	107	335	HighEnriched	No Redundancy	No Redundancy	No Score	0.446	0.479
Tumour Suppressor Either	CDCP1	PTPRD	Mutation	6	38	0.0216148	0.198828	4.72441	12.0635	127	315	HighEnriched	No Redundancy	No Redundancy	No Score	No Score	No Score
Hoffman Both	PYGO1	SMARCA4	Both	28	37	0.0216384	0.198828	11.245	19.171	249	193	HighEnriched	GO:0005634 / GO:0045944 / GO:0045944 / GO:0005515	nucleus / positive regulation of transcription from RNA polymerase II promoter / positive regulation of transcription from RNA polymerase II promoter / protein binding	1	No Score	No Score
Tumour Suppressor Either	PYGO1	SMARCA4	Mutation	28	37	0.0216384	0.198828	11.245	19.171	249	193	HighEnriched	GO:0005634 / GO:0045944 / GO:0045944 / GO:0005515	nucleus / positive regulation of transcription from RNA polymerase II promoter / positive regulation of transcription from RNA polymerase II promoter / protein binding	1	No Score	No Score
Hoffman Either	HES1	KRAS	Mutation	5	72	0.0216592	0.198828	7.57576	19.1489	66	376	HighEnriched	GO:0005515	protein binding	0.571	0.373	0.305
Tumour Suppressor Either	RB1	ARHGEF5	Expression	0	64	0.02166	0.198828	0	15.3846	26	416	HighEnriched	GO:0005515	protein binding	0.58	0.305	No Score
Tumour Suppressor Either	MRPL23	NF1	Mutation	0	64	0.02166	0.198828	0	15.3846	26	416	HighEnriched	No Redundancy	No Redundancy	0.367	No Score	0.462
Hoffman Either	PRNP	BPTF	Mutation	0	69	0.0216797	0.198828	0	16.5865	26	416	HighEnriched	GO:0005737 / GO:0005634 / GO:0005515	cytoplasm / nucleus / protein binding	0.625	0.336	0.538
Tumour Suppressor Either	ESRP1	CDH18	Expression	13	28	0.0216817	0.198828	5.99078	12.4444	217	225	HighEnriched	No Redundancy	No Redundancy	No Score	0.074	0.305
Tumour Suppressor Either	MTUS1	PRUNE2	Expression	9	68	0.0217202	0.198828	9.47368	19.5965	95	347	HighEnriched	No Redundancy	No Redundancy	No Score	No Score	No Score
Tumour Suppressor Either	VAMP8	ARID1A	Mutation	10	50	0.0217552	0.198828	7.69231	16.0256	130	312	HighEnriched	No Redundancy	No Redundancy	0.574	0.22	0.421
Tumour Suppressor Either	CASP8	NBEA	Expression	0	62	0.0217585	0.198828	0	14.9758	28	414	HighEnriched	GO:0005829 / GO:0005829	cytosol / cytosol	No Score	No Score	0.657
Tumour Suppressor Either	ESRP1	CACNA1A	Expression	19	36	0.021764	0.198828	8.75576	16	217	225	HighEnriched	GO:0005634	nucleus	0.298	0.145	1
Tumour Suppressor Either	CASP8	ANK3	Expression	0	61	0.0217703	0.198828	0	14.7343	28	414	HighEnriched	GO:0005515	protein binding	0.543	0.269	0.531
Hoffman Either	SCML1	ANK3	Expression	0	61	0.0217703	0.198828	0	14.7343	28	414	HighEnriched	No Redundancy	No Redundancy	0.291	0.286	No Score
Tumour Suppressor Either	TRAF5	BAI3	Mutation	0	61	0.0217703	0.198828	0	14.7343	28	414	HighEnriched	No Redundancy	No Redundancy	No Score	0.88	No Score
Hoffman Either	S100A16	PBRM1	Mutation	4	38	0.0217876	0.198828	3.80952	11.276	105	337	HighEnriched	No Redundancy	No Redundancy	0.451	No Score	0.867
Tumour Suppressor Either	S100A16	PBRM1	Mutation	4	38	0.0217876	0.198828	3.80952	11.276	105	337	HighEnriched	No Redundancy	No Redundancy	0.451	No Score	0.867
Hoffman Either	LCMT2	TP53	Mutation	3	333	0.0218142	0.198828	37.5	76.7281	8	434	HighEnriched	GO:0005515	protein binding	1	No Score	No Score
Tumour Suppressor Either	LCMT2	TP53	Mutation	3	333	0.0218142	0.198828	37.5	76.7281	8	434	HighEnriched	GO:0005515	protein binding	1	No Score	No Score
Tumour Suppressor Either	EVPL	SPTBN1	Mutation	10	33	0.0218147	0.198828	5.71429	12.3596	175	267	HighEnriched	GO:0005737 / GO:0070062	cytoplasm / extracellular vesicular exosome	0.613	0.167	0.64
Tumour Suppressor Either	KLHL9	PEG3	Mutation	0	66	0.0218275	0.198828	0	15.9036	27	415	HighEnriched	No Redundancy	No Redundancy	0.112	0.184	No Score
Tumour Suppressor Either	MTAP	AKAP9	Expression	5	65	0.0218777	0.198828	6.94444	17.5676	72	370	HighEnriched	GO:0005829	cytosol	0.158	0.212	0.59
Tumour Suppressor Either	SPINT2	COL7A1	Expression	17	54	0.0219333	0.198828	10.6918	19.0813	159	283	HighEnriched	GO:0005576 / GO:0004867	extracellular region / serine-type endopeptidase inhibitor activity	0.145	0.329	0.618
Tumour Suppressor Either	ARRDC2	ARID1A	Mutation	0	60	0.0219422	0.198828	0	14.4928	28	414	HighEnriched	No Redundancy	No Redundancy	No Score	No Score	0.422
Tumour Suppressor Either	CASP8	SCN3A	Expression	0	60	0.0219422	0.198828	0	14.4928	28	414	HighEnriched	GO:0005737	cytoplasm	0.062	0.146	No Score
Tumour Suppressor Either	CDH1	COL3A1	Expression	18	38	0.0219759	0.198828	8.73786	16.1017	206	236	HighEnriched	GO:0071230 / GO:0022617 / GO:0030198 / GO:0005576 / GO:0005515	cellular response to amino acid stimulus / extracellular matrix disassembly / extracellular matrix organization / extracellular region / protein binding	0.751	0.466	0.404
Tumour Suppressor Either	MTUS1	THSD7A	Expression	7	58	0.0219946	0.198828	7.36842	16.7147	95	347	HighEnriched	GO:0005886	plasma membrane	No Score	No Score	No Score
Tumour Suppressor Either	KLF4	COL15A1	Expression	45	8	0.0219953	0.198828	10.9489	25.8065	411	31	HighEnriched	No Redundancy	No Redundancy	0.262	0.264	0.275
Tumour Suppressor Either	KLF4	COL20A1	Expression	45	8	0.0219953	0.198828	10.9489	25.8065	411	31	HighEnriched	No Redundancy	No Redundancy	No Score	0.372	0.376
Hoffman Either	NQO1	KRAS	Mutation	5	72	0.0219958	0.198828	7.69231	19.0981	65	377	HighEnriched	GO:0005515	protein binding	0.66	0.295	0.425
Tumour Suppressor Either	ZNF165	PCDH10	Mutation	4	39	0.0220231	0.198828	3.8835	11.5044	103	339	HighEnriched	No Redundancy	No Redundancy	No Score	No Score	No Score
Hoffman Either	SOX9	KRAS	Mutation	9	68	0.0220544	0.198828	9.57447	19.5402	94	348	HighEnriched	GO:0007173 / GO:0001934 / GO:0005515	epidermal growth factor receptor signaling pathway / positive regulation of protein phosphorylation / protein binding	0.443	0.396	0.305
Tumour Suppressor Either	CDH1	AKAP6	Expression	15	34	0.0220847	0.198828	7.28155	14.4068	206	236	HighEnriched	GO:0005737 / GO:0048471 / GO:0048471 / GO:0005515	cytoplasm / perinuclear region of cytoplasm / perinuclear region of cytoplasm / protein binding	0.807	0.364	0.639
Tumour Suppressor Either	KLF4	ITPR1	Expression	36	7	0.0220917	0.198828	8.75912	22.5806	411	31	HighEnriched	GO:0005515	protein binding	0.343	0.279	0.612
Tumour Suppressor Either	PTGFRN	PTEN	Mutation	0	57	0.022141	0.198828	0	13.835	30	412	HighEnriched	GO:0005515	protein binding	1	No Score	No Score
Tumour Suppressor Either	VAMP3	PTEN	Mutation	0	57	0.022141	0.198828	0	13.835	30	412	HighEnriched	GO:0043005 / GO:0005886 / GO:0005515	neuron projection / plasma membrane / protein binding	0.479	0.292	0.626
Tumour Suppressor Either	TAP1	SLIT2	Mutation	0	57	0.022141	0.198828	0	13.835	30	412	HighEnriched	GO:0005886 / GO:0005515 / GO:0042803	plasma membrane / protein binding / protein homodimerization activity	0.586	0.165	0.533
Tumour Suppressor Either	EPPK1	XRN1	Mutation	9	37	0.0221455	0.198828	5.84416	12.8472	154	288	HighEnriched	GO:0044822	poly(A) RNA binding	1	0.323	No Score
Tumour Suppressor Either	ARHGEF16	APC	Mutation	12	65	0.0221536	0.198828	10.4348	19.8777	115	327	HighEnriched	GO:0005829 / GO:0043065 / GO:0005515	cytosol / positive regulation of apoptotic process / protein binding	0.632	0.443	1
Hoffman Either	MYADM	CHD6	Mutation	0	61	0.0221734	0.198828	0	14.77	29	413	HighEnriched	No Redundancy	No Redundancy	0.477	0.219	0.35
Tumour Suppressor Either	ESRP1	A2M	Expression	16	32	0.0221767	0.198828	7.37327	14.2222	217	225	HighEnriched	No Redundancy	No Redundancy	0.298	0.201	0.416
Tumour Suppressor Either	ESRP1	LRRC7	Expression	16	32	0.0221767	0.198828	7.37327	14.2222	217	225	HighEnriched	No Redundancy	No Redundancy	0.298	No Score	No Score
Tumour Suppressor Either	MYO5C	APC	Mutation	16	61	0.0222084	0.198828	11.3475	20.2658	141	301	HighEnriched	No Redundancy	No Redundancy	No Score	No Score	No Score
Tumour Suppressor Either	PLEK2	APC	Mutation	16	61	0.0222084	0.198828	11.3475	20.2658	141	301	HighEnriched	GO:0005737	cytoplasm	No Score	0.453	No Score
Tumour Suppressor Either	SPINT1	SPTBN1	Mutation	11	32	0.0222209	0.198828	5.82011	12.6482	189	253	HighEnriched	No Redundancy	No Redundancy	No Score	0.058	0.234
Hoffman Either	UGT8	CREBBP	Mutation	11	44	0.022243	0.198828	7.38255	15.0171	149	293	HighEnriched	No Redundancy	No Redundancy	No Score	0.131	No Score
Tumour Suppressor Either	UGT8	CREBBP	Mutation	11	44	0.022243	0.198828	7.38255	15.0171	149	293	HighEnriched	No Redundancy	No Redundancy	No Score	0.131	No Score
Tumour Suppressor Either	KLF4	ABCA12	Expression	63	10	0.0222742	0.198828	15.3285	32.2581	411	31	HighEnriched	No Redundancy	No Redundancy	0.183	0.186	0.117
Tumour Suppressor Either	KLF4	PDZD2	Expression	63	10	0.0222742	0.198828	15.3285	32.2581	411	31	HighEnriched	GO:0005634	nucleus	No Score	No Score	0.579
Hoffman Either	DCP1B	CREBBP	Mutation	0	55	0.0223064	0.198828	0	13.382	31	411	HighEnriched	GO:0005737 / GO:0010467 / GO:0005634 / GO:0005634 / GO:0005515	cytoplasm / gene expression / nucleus / nucleus / protein binding	1	0.338	0.797
Tumour Suppressor Either	DCP1B	CREBBP	Mutation	0	55	0.0223064	0.198828	0	13.382	31	411	HighEnriched	GO:0005737 / GO:0010467 / GO:0005634 / GO:0005634 / GO:0005515	cytoplasm / gene expression / nucleus / nucleus / protein binding	1	0.338	0.797
Tumour Suppressor Either	AP4M1	IGF2R	Mutation	0	55	0.0223064	0.198828	0	13.382	31	411	HighEnriched	GO:0070062 / GO:0005215	extracellular vesicular exosome / transporter activity	0.444	0.377	0.637
Hoffman Either	DNMT1	DNAH9	Expression	1	104	0.0223859	0.198828	4.34783	24.821	23	419	HighEnriched	No Redundancy	No Redundancy	0.154	0.164	No Score
Tumour Suppressor Either	GPR39	PKD1	Mutation	12	68	0.0224149	0.198828	10.7143	20.6061	112	330	HighEnriched	GO:0005887 / GO:0005886	integral component of plasma membrane / plasma membrane	No Score	0.741	0.579
Hoffman Either	TP53	C5orf42	Expression	7	64	0.022441	0.198828	8.04598	18.0282	87	355	HighEnriched	No Redundancy	No Redundancy	No Score	No Score	No Score
Tumour Suppressor Either	TP53	C5orf42	Expression	7	64	0.022441	0.198828	8.04598	18.0282	87	355	HighEnriched	No Redundancy	No Redundancy	No Score	No Score	No Score
Hoffman Either	TP53	COL7A1	Expression	7	64	0.022441	0.198828	8.04598	18.0282	87	355	HighEnriched	GO:0042802 / GO:0005515	identical protein binding / protein binding	1	0.231	0.473
Tumour Suppressor Either	TP53	COL7A1	Expression	7	64	0.022441	0.198828	8.04598	18.0282	87	355	HighEnriched	GO:0042802 / GO:0005515	identical protein binding / protein binding	1	0.231	0.473
Tumour Suppressor Either	KPNA4	PTEN	Mutation	0	57	0.0224425	0.198828	0	13.8015	29	413	HighEnriched	GO:0005829 / GO:0005515	cytosol / protein binding	1	0.226	0.565
Tumour Suppressor Either	PLAGL1	ABCA4	Expression	13	38	0.0224487	0.198828	7.22222	14.5038	180	262	HighEnriched	No Redundancy	No Redundancy	0.276	0.273	0.229
Tumour Suppressor Either	MCOLN3	COL4A3	Mutation	6	40	0.0224807	0.198828	4.95868	12.4611	121	321	HighEnriched	No Redundancy	No Redundancy	No Score	0.261	0.235
Hoffman Either	SMARCA4	ANKRD11	Expression	0	54	0.0224969	0.198828	0	13.1387	31	411	HighEnriched	GO:0005634	nucleus	No Score	0.163	0.607
Tumour Suppressor Either	SMARCA4	ANKRD11	Expression	0	54	0.0224969	0.198828	0	13.1387	31	411	HighEnriched	GO:0005634	nucleus	No Score	0.163	0.607
Hoffman Either	SMARCA4	C5orf42	Expression	0	54	0.0224969	0.198828	0	13.1387	31	411	HighEnriched	No Redundancy	No Redundancy	No Score	No Score	No Score
Tumour Suppressor Either	SMARCA4	C5orf42	Expression	0	54	0.0224969	0.198828	0	13.1387	31	411	HighEnriched	No Redundancy	No Redundancy	No Score	No Score	No Score
Tumour Suppressor Either	STXBP2	ATM	Mutation	7	68	0.0225015	0.198828	8.43373	18.9415	83	359	HighEnriched	GO:0005515	protein binding	0.601	0.127	0.339
Tumour Suppressor Either	AP4M1	PTEN	Mutation	0	57	0.0225216	0.198828	0	13.8686	31	411	HighEnriched	No Redundancy	No Redundancy	0.34	0.089	0.468
Tumour Suppressor Either	ZNF165	PTPRD	Mutation	4	40	0.0225281	0.198828	3.8835	11.7994	103	339	HighEnriched	GO:0005515	protein binding	1	No Score	No Score
Hoffman Either	PHF11	DIDO1	Mutation	0	52	0.0225358	0.198828	0	12.7139	33	409	HighEnriched	GO:0005634 / GO:0006351 / GO:0008270	nucleus / transcription, DNA-templated / zinc ion binding	No Score	No Score	No Score
Tumour Suppressor Either	PHF11	DIDO1	Mutation	0	52	0.0225358	0.198828	0	12.7139	33	409	HighEnriched	GO:0005634 / GO:0006351 / GO:0008270	nucleus / transcription, DNA-templated / zinc ion binding	No Score	No Score	No Score
Hoffman Either	TNFRSF1A	DIDO1	Mutation	0	52	0.0225358	0.198828	0	12.7139	33	409	HighEnriched	GO:0097190 / GO:0005634	apoptotic signaling pathway / nucleus	0.328	No Score	No Score
Tumour Suppressor Either	TNFRSF1A	DIDO1	Mutation	0	52	0.0225358	0.198828	0	12.7139	33	409	HighEnriched	GO:0097190 / GO:0005634	apoptotic signaling pathway / nucleus	0.328	No Score	No Score
Hoffman Either	CCDC12	NCOR2	Mutation	0	52	0.0225358	0.198828	0	12.7139	33	409	HighEnriched	GO:0005515	protein binding	1	No Score	No Score
Hoffman Either	DNAJC15	KRAS	Mutation	7	70	0.022543	0.198828	8.64198	19.3906	81	361	HighEnriched	No Redundancy	No Redundancy	No Score	No Score	No Score
Tumour Suppressor Either	AIM1	ERBB4	Mutation	8	43	0.0225791	0.198828	6.20155	13.738	129	313	HighEnriched	No Redundancy	No Redundancy	0.477	0.477	0.643
Tumour Suppressor Either	SFN	ARAP2	Expression	12	41	0.0226355	0.198828	7.31707	14.7482	164	278	HighEnriched	GO:0005829	cytosol	0.285	0.454	1
Hoffman Either	TNFRSF1A	CHD7	Mutation	0	51	0.0226538	0.198828	0	12.4694	33	409	HighEnriched	GO:0005634 / GO:0005634 / GO:0005515	nucleus / nucleus / protein binding	0.683	0.216	0.504
Tumour Suppressor Either	MNX1	PLCE1	Mutation	4	41	0.0226551	0.198828	4.08163	11.9186	98	344	HighEnriched	No Redundancy	No Redundancy	No Score	0.201	No Score
Hoffman Either	UPP1	KRAS	Mutation	7	70	0.0226843	0.198828	8.75	19.337	80	362	HighEnriched	No Redundancy	No Redundancy	No Score	0.209	0.356
Tumour Suppressor Either	CASP8	BRAF	Expression	0	65	0.0226847	0.198828	0	15.7005	28	414	HighEnriched	GO:0005829 / GO:0005829 / GO:0043005 / GO:0005634 / GO:0005515 / GO:0051291	cytosol / cytosol / neuron projection / nucleus / protein binding / protein heterooligomerization	0.462	0.462	0.583
Hoffman Either	CDCP1	DIDO1	Mutation	8	44	0.0227113	0.198828	6.29921	13.9683	127	315	HighEnriched	No Redundancy	No Redundancy	No Score	No Score	No Score
Tumour Suppressor Either	CDCP1	DIDO1	Mutation	8	44	0.0227113	0.198828	6.29921	13.9683	127	315	HighEnriched	No Redundancy	No Redundancy	No Score	No Score	No Score
Hoffman Either	STK17A	CHD5	Mutation	0	49	0.022715	0.198828	0	12.0393	35	407	HighEnriched	GO:0005524 / GO:0005634	ATP binding / nucleus	No Score	No Score	No Score
Tumour Suppressor Either	STK17A	CHD5	Mutation	0	49	0.022715	0.198828	0	12.0393	35	407	HighEnriched	GO:0005524 / GO:0005634	ATP binding / nucleus	No Score	No Score	No Score
Hoffman Either	SMARCA2	CTNNA2	Expression	0	49	0.022715	0.198828	0	12.0393	35	407	HighEnriched	GO:0005515	protein binding	0.421	0.205	0.4
Tumour Suppressor Either	SMARCA2	CTNNA2	Expression	0	49	0.022715	0.198828	0	12.0393	35	407	HighEnriched	GO:0005515	protein binding	0.421	0.205	0.4
Hoffman Either	WDR1	BRWD1	Mutation	0	52	0.0227217	0.198828	0	12.6829	32	410	HighEnriched	GO:0005737	cytoplasm	No Score	0.201	0.506
Hoffman Either	TRIM5	DIDO1	Mutation	0	52	0.0227217	0.198828	0	12.6829	32	410	HighEnriched	GO:0005737 / GO:0005634 / GO:0008270	cytoplasm / nucleus / zinc ion binding	0.328	No Score	No Score
Tumour Suppressor Either	TRIM5	DIDO1	Mutation	0	52	0.0227217	0.198828	0	12.6829	32	410	HighEnriched	GO:0005737 / GO:0005634 / GO:0008270	cytoplasm / nucleus / zinc ion binding	0.328	No Score	No Score
Tumour Suppressor Either	TMEM133	DMBT1	Mutation	7	69	0.0227734	0.198828	8.43373	19.2201	83	359	HighEnriched	No Redundancy	No Redundancy	No Score	No Score	No Score
Tumour Suppressor Either	PRKD1	MYO18B	Mutation	29	60	0.0227753	0.198828	15.0259	24.0964	193	249	HighEnriched	GO:0005524 / GO:0005634	ATP binding / nucleus	No Score	No Score	0.382
Tumour Suppressor Either	C1orf131	ARID1A	Mutation	0	60	0.0227781	0.198828	0	14.5631	30	412	HighEnriched	No Redundancy	No Redundancy	0.659	No Score	No Score
Tumour Suppressor Either	FAM171A1	NOTCH1	Mutation	4	40	0.0227829	0.198828	4.0404	11.6618	99	343	HighEnriched	GO:0016021	integral component of membrane	No Score	No Score	No Score
Tumour Suppressor Either	MTAP	COL11A1	Expression	7	78	0.0228102	0.198828	9.72222	21.0811	72	370	HighEnriched	No Redundancy	No Redundancy	0.158	0.222	0.363
Tumour Suppressor Either	MTAP	UNC80	Expression	7	78	0.0228102	0.198828	9.72222	21.0811	72	370	HighEnriched	No Redundancy	No Redundancy	No Score	0.21	0.425
Tumour Suppressor Either	SLC27A2	APC	Mutation	25	52	0.0228271	0.198828	12.6904	21.2245	197	245	HighEnriched	No Redundancy	No Redundancy	0.474	0.248	0.347
Tumour Suppressor Either	JPH1	EPB41L3	Mutation	0	47	0.0228308	0.198828	0	11.5764	36	406	HighEnriched	GO:0005886 / GO:0005886	plasma membrane / plasma membrane	0.477	0.137	0.221
Hoffman Either	STK17A	PHRF1	Mutation	0	48	0.02284	0.198828	0	11.7936	35	407	HighEnriched	No Redundancy	No Redundancy	0.106	No Score	No Score
Hoffman Either	SMARCA2	PRRC2A	Expression	0	48	0.02284	0.198828	0	11.7936	35	407	HighEnriched	GO:0005634 / GO:0005515	nucleus / protein binding	0.478	No Score	0.296
Tumour Suppressor Either	SMARCA2	PRRC2A	Expression	0	48	0.02284	0.198828	0	11.7936	35	407	HighEnriched	GO:0005634 / GO:0005515	nucleus / protein binding	0.478	No Score	0.296
Tumour Suppressor Either	TMCO4	COL4A3	Mutation	0	46	0.0228468	0.198828	0	11.358	37	405	HighEnriched	No Redundancy	No Redundancy	No Score	No Score	No Score
Hoffman Either	PRPF31	TP53	Mutation	4	232	0.0228606	0.198828	25	54.4601	16	426	HighEnriched	GO:0005634 / GO:0005515	nucleus / protein binding	0.62	0.137	0.699
Tumour Suppressor Either	PRPF31	TP53	Mutation	4	232	0.0228606	0.198828	25	54.4601	16	426	HighEnriched	GO:0005634 / GO:0005515	nucleus / protein binding	0.62	0.137	0.699
Hoffman Either	EIF2S1	CHD5	Mutation	0	49	0.02289	0.198828	0	12.0098	34	408	HighEnriched	GO:0005634	nucleus	No Score	No Score	No Score
Tumour Suppressor Either	EIF2S1	CHD5	Mutation	0	49	0.02289	0.198828	0	12.0098	34	408	HighEnriched	GO:0005634	nucleus	No Score	No Score	No Score
Tumour Suppressor Either	FANCM	LRP1B	Mutation	2	163	0.0228934	0.198828	11.1111	38.4434	18	424	HighEnriched	No Redundancy	No Redundancy	No Score	0.049	0.318
Tumour Suppressor Either	HTATIP2	TPTE2	Expression	0	44	0.0229056	0.198828	0	10.9181	39	403	HighEnriched	No Redundancy	No Redundancy	No Score	0.15	0.53
Hoffman Either	PRSS16	TP53	Mutation	96	240	0.0229097	0.198828	69.0647	79.2079	139	303	HighEnriched	No Redundancy	No Redundancy	0.145	0.319	0.523
Tumour Suppressor Either	PRSS16	TP53	Mutation	96	240	0.0229097	0.198828	69.0647	79.2079	139	303	HighEnriched	No Redundancy	No Redundancy	0.145	0.319	0.523
Hoffman Either	SP110	DIDO1	Mutation	0	52	0.0229201	0.198828	0	12.7451	34	408	HighEnriched	GO:0005634 / GO:0006351 / GO:0008270	nucleus / transcription, DNA-templated / zinc ion binding	0.146	No Score	No Score
Tumour Suppressor Either	SP110	DIDO1	Mutation	0	52	0.0229201	0.198828	0	12.7451	34	408	HighEnriched	GO:0005634 / GO:0006351 / GO:0008270	nucleus / transcription, DNA-templated / zinc ion binding	0.146	No Score	No Score
Hoffman Either	TIMP1	DIDO1	Mutation	0	52	0.0229201	0.198828	0	12.7451	34	408	HighEnriched	No Redundancy	No Redundancy	0.328	No Score	No Score
Tumour Suppressor Either	TIMP1	DIDO1	Mutation	0	52	0.0229201	0.198828	0	12.7451	34	408	HighEnriched	No Redundancy	No Redundancy	0.328	No Score	No Score
Tumour Suppressor Either	PLK2	FRMPD2	Expression	0	42	0.0229438	0.198828	0	10.4738	41	401	HighEnriched	GO:0005515	protein binding	0.54	0.267	0.223
Hoffman Either	CTSA	TP53	Mutation	5	249	0.0229442	0.198828	29.4118	58.5882	17	425	HighEnriched	GO:0005783 / GO:0005739 / GO:0005634	endoplasmic reticulum / mitochondrion / nucleus	0.183	0.226	0.635
Tumour Suppressor Either	CTSA	TP53	Mutation	5	249	0.0229442	0.198828	29.4118	58.5882	17	425	HighEnriched	GO:0005783 / GO:0005739 / GO:0005634	endoplasmic reticulum / mitochondrion / nucleus	0.183	0.226	0.635
Hoffman Either	FUCA2	TP53	Mutation	5	249	0.0229442	0.198828	29.4118	58.5882	17	425	HighEnriched	No Redundancy	No Redundancy	0.263	0.14	0.446
Tumour Suppressor Either	FUCA2	TP53	Mutation	5	249	0.0229442	0.198828	29.4118	58.5882	17	425	HighEnriched	No Redundancy	No Redundancy	0.263	0.14	0.446
Tumour Suppressor Either	SMARCD3	NOTCH1	Mutation	34	10	0.0229619	0.198828	8.69565	19.6078	391	51	HighEnriched	GO:0003219 / GO:0005654 / GO:0005634 / GO:0005634 / GO:0045893 / GO:0005515	cardiac right ventricle formation / nucleoplasm / nucleus / nucleus / positive regulation of transcription, DNA-templated / protein binding	0.632	0.466	0.65
Tumour Suppressor Either	RCAN3	FAT4	Mutation	1	102	0.0229648	0.198828	4.16667	24.4019	24	418	HighEnriched	No Redundancy	No Redundancy	0.69	No Score	No Score
Tumour Suppressor Either	RND3	NBPF10	Expression	3	158	0.0229819	0.198828	13.6364	37.619	22	420	HighEnriched	No Redundancy	No Redundancy	0.328	No Score	No Score
Tumour Suppressor Either	PRRG2	ATM	Mutation	30	45	0.0230111	0.198828	13.0435	21.2264	230	212	HighEnriched	No Redundancy	No Redundancy	No Score	No Score	0.19
Tumour Suppressor Either	CDCA7	ADAMTS9	Mutation	0	40	0.0230212	0.198828	0	10	42	400	HighEnriched	No Redundancy	No Redundancy	No Score	0.211	0.197
Tumour Suppressor Either	HTATIP2	CPS1	Expression	0	43	0.023028	0.198828	0	10.67	39	403	HighEnriched	GO:0005515	protein binding	0.528	0.187	0.487
Tumour Suppressor Either	SVIP	PCDH10	Mutation	0	43	0.023028	0.198828	0	10.67	39	403	HighEnriched	GO:0005886	plasma membrane	No Score	No Score	No Score
Tumour Suppressor Either	PCNXL2	SPTBN1	Mutation	0	43	0.023028	0.198828	0	10.67	39	403	HighEnriched	No Redundancy	No Redundancy	No Score	No Score	No Score
Tumour Suppressor Either	TNFRSF10A	ABCA6	Expression	0	44	0.0230437	0.198828	0	10.8911	38	404	HighEnriched	GO:0016021	integral component of membrane	No Score	No Score	No Score
Tumour Suppressor Either	TNFRSF10A	ARFGEF2	Expression	0	44	0.0230437	0.198828	0	10.8911	38	404	HighEnriched	GO:0005515	protein binding	0.644	0.392	0.549
Hoffman Either	DDX49	BAZ2B	Mutation	0	44	0.0230437	0.198828	0	10.8911	38	404	HighEnriched	No Redundancy	No Redundancy	0.328	No Score	No Score
Tumour Suppressor Either	TNFRSF10A	DDX60L	Expression	0	44	0.0230437	0.198828	0	10.8911	38	404	HighEnriched	No Redundancy	No Redundancy	No Score	No Score	No Score
Tumour Suppressor Either	JPH1	DCC	Mutation	0	49	0.0230468	0.198828	0	12.069	36	406	HighEnriched	GO:0016021 / GO:0005886	integral component of membrane / plasma membrane	0.477	0.146	0.484
Tumour Suppressor Either	LATS2	DNAH17	Expression	1	103	0.0230716	0.198828	4.16667	24.6411	24	418	HighEnriched	GO:0005524	ATP binding	0.119	0.221	0.565
Tumour Suppressor Either	DBNDD2	ADAMTS18	Mutation	0	45	0.0230748	0.198828	0	11.1111	37	405	HighEnriched	No Redundancy	No Redundancy	No Score	0.021	No Score
Tumour Suppressor Either	PLAGL1	ABI3BP	Expression	16	44	0.0230966	0.198828	8.88889	16.7939	180	262	HighEnriched	No Redundancy	No Redundancy	No Score	No Score	0.186
Tumour Suppressor Either	GADD45B	ADAMTS18	Mutation	0	45	0.0231031	0.198828	0	11.1663	39	403	HighEnriched	No Redundancy	No Redundancy	No Score	0.096	No Score
Tumour Suppressor Either	HTATIP2	OTOGL	Expression	0	45	0.0231031	0.198828	0	11.1663	39	403	HighEnriched	No Redundancy	No Redundancy	No Score	No Score	No Score
Tumour Suppressor Either	OVOL2	APC	Mutation	26	51	0.0231449	0.199011	12.8079	21.3389	203	239	HighEnriched	GO:0009953 / GO:0008285 / GO:0005634 / GO:0005634	dorsal/ventral pattern formation / negative regulation of cell proliferation / nucleus / nucleus	0.201	0.402	1
Tumour Suppressor Either	EXPH5	PEG3	Mutation	24	42	0.0231791	0.199011	10.9589	18.8341	219	223	HighEnriched	No Redundancy	No Redundancy	0.101	0.081	No Score
Tumour Suppressor Either	ZFP37	MYO18B	Mutation	12	77	0.0232148	0.199011	12.1212	22.449	99	343	HighEnriched	GO:0005634	nucleus	No Score	No Score	No Score
Hoffman Either	LDLRAP1	CHD8	Mutation	0	43	0.0232226	0.199011	0	10.7232	41	401	HighEnriched	GO:0005515	protein binding	0.578	0.242	0.385
Tumour Suppressor Either	ABLIM1	SPTBN1	Mutation	0	43	0.0232226	0.199011	0	10.7232	41	401	HighEnriched	GO:0003779 / GO:0007411 / GO:0005737 / GO:0005515	actin binding / axon guidance / cytoplasm / protein binding	1	0.361	0.814
Hoffman Either	COPZ1	CHD7	Mutation	0	51	0.0232336	0.199011	0	12.5307	35	407	HighEnriched	No Redundancy	No Redundancy	No Score	0.142	0.413
Hoffman Either	SPRED1	CHD7	Mutation	0	51	0.0232336	0.199011	0	12.5307	35	407	HighEnriched	GO:0005634 / GO:0005634 / GO:0005515	nucleus / nucleus / protein binding	0.66	0.122	1
Hoffman Either	GBP3	TP53	Mutation	42	212	0.0232481	0.199011	46.6667	60.2273	90	352	HighEnriched	GO:0005737 / GO:0005515	cytoplasm / protein binding	1	No Score	No Score
Tumour Suppressor Either	GBP3	TP53	Mutation	42	212	0.0232481	0.199011	46.6667	60.2273	90	352	HighEnriched	GO:0005737 / GO:0005515	cytoplasm / protein binding	1	No Score	No Score
Tumour Suppressor Either	MYO1E	COL4A3	Mutation	0	48	0.023253	0.199011	0	11.8519	37	405	HighEnriched	GO:0032836 / GO:0005515	glomerular basement membrane development / protein binding	0.478	0.404	0.346
Hoffman Either	PYGO1	KEAP1	Expression	17	26	0.0232583	0.199011	6.82731	13.4715	249	193	HighEnriched	GO:0005634 / GO:0005515	nucleus / protein binding	1	No Score	No Score
Tumour Suppressor Either	SLC27A2	LRP1B	Mutation	62	103	0.0232875	0.199072	31.4721	42.0408	197	245	HighEnriched	No Redundancy	No Redundancy	No Score	0.131	0.1
Tumour Suppressor Either	CA13	DLEC1	Mutation	7	34	0.0232898	0.199072	4.79452	11.4865	146	296	HighEnriched	No Redundancy	No Redundancy	No Score	0.203	0.784
Tumour Suppressor Either	NETO2	BAI3	Mutation	0	61	0.0233632	0.19949	0	14.8058	30	412	HighEnriched	No Redundancy	No Redundancy	No Score	No Score	No Score
Hoffman Either	NEK6	CHD6	Mutation	0	61	0.0233632	0.19949	0	14.8058	30	412	HighEnriched	GO:0005524 / GO:0005634	ATP binding / nucleus	0.59	0.176	1
Tumour Suppressor Either	TNFRSF10A	KIF20B	Expression	0	47	0.023449	0.200014	0	11.6337	38	404	HighEnriched	No Redundancy	No Redundancy	0.429	0.287	0.157
Tumour Suppressor Either	TNFRSF10A	TIAM1	Expression	0	47	0.023449	0.200014	0	11.6337	38	404	HighEnriched	No Redundancy	No Redundancy	0.211	0.606	0.3
Hoffman Either	CA13	BRWD1	Mutation	9	40	0.0234874	0.200237	6.16438	13.5135	146	296	HighEnriched	No Redundancy	No Redundancy	No Score	0.12	0.413
Tumour Suppressor Either	ESRP1	ZNF831	Expression	20	38	0.023539	0.200573	9.21659	16.8889	217	225	HighEnriched	No Redundancy	No Redundancy	No Score	No Score	No Score
Hoffman Either	IL15RA	DIDO1	Mutation	13	39	0.023577	0.200649	7.42857	14.6067	175	267	HighEnriched	No Redundancy	No Redundancy	0.328	No Score	No Score
Tumour Suppressor Either	IL15RA	DIDO1	Mutation	13	39	0.023577	0.200649	7.42857	14.6067	175	267	HighEnriched	No Redundancy	No Redundancy	0.328	No Score	No Score
Hoffman Either	SFN	JMJD1C	Mutation	15	48	0.0236047	0.200649	9.14634	17.2662	164	278	HighEnriched	GO:0005515	protein binding	0.66	0.175	0.483
Tumour Suppressor Either	SFN	JMJD1C	Expression	15	48	0.0236047	0.200649	9.14634	17.2662	164	278	HighEnriched	GO:0005515	protein binding	0.66	0.175	0.483
Tumour Suppressor Either	HTATIP2	PTPRM	Expression	0	46	0.0236216	0.200649	0	11.4144	39	403	HighEnriched	GO:0005737 / GO:0005515	cytoplasm / protein binding	0.559	0.33	0.517
Hoffman Either	FAM114A1	RNF17	Mutation	0	46	0.0236216	0.200649	0	11.4144	39	403	HighEnriched	GO:0005737	cytoplasm	No Score	No Score	No Score
Tumour Suppressor Either	ESRP1	KIAA1109	Expression	24	43	0.0236493	0.200675	11.0599	19.1111	217	225	HighEnriched	GO:0005634	nucleus	0.298	0.196	1
Tumour Suppressor Either	ESRP1	MYCBP2	Expression	24	43	0.0236493	0.200675	11.0599	19.1111	217	225	HighEnriched	GO:0005634	nucleus	0.298	No Score	No Score
Tumour Suppressor Either	TFAP2A	USH2A	Expression	141	21	0.0236722	0.200733	34.9876	53.8462	403	39	HighEnriched	GO:0005737 / GO:0005515 / GO:0007605	cytoplasm / protein binding / sensory perception of sound	0.431	0.373	0.568
Tumour Suppressor Either	PHLDA2	LRP1B	Mutation	10	155	0.0236807	0.200733	21.7391	39.1414	46	396	HighEnriched	No Redundancy	No Redundancy	No Score	0.082	No Score
Tumour Suppressor Either	OPLAH	ARID1A	Mutation	16	44	0.023707	0.200838	9.03955	16.6038	177	265	HighEnriched	No Redundancy	No Redundancy	0.158	0.195	0.413
Tumour Suppressor Either	PRRG2	PCDH10	Mutation	15	28	0.0237176	0.200838	6.52174	13.2075	230	212	HighEnriched	GO:0005509	calcium ion binding	No Score	No Score	No Score
Hoffman Either	PACSIN3	CECR2	Mutation	0	45	0.0237604	0.201096	0	11.194	40	402	HighEnriched	GO:0005515	protein binding	1	0.256	0.413
Tumour Suppressor Either	TSPAN13	ERBB4	Mutation	4	47	0.0238117	0.201217	4.5977	13.2394	87	355	HighEnriched	No Redundancy	No Redundancy	No Score	No Score	0.368
Hoffman Either	TP53	UTP20	Expression	4	47	0.0238117	0.201217	4.5977	13.2394	87	355	HighEnriched	GO:0005737 / GO:0008285 / GO:0005730 / GO:0005730 / GO:0005654 / GO:0005654 / GO:0005515	cytoplasm / negative regulation of cell proliferation / nucleolus / nucleolus / nucleoplasm / nucleoplasm / protein binding	0.627	0.297	0.76
Tumour Suppressor Either	TP53	UTP20	Expression	4	47	0.0238117	0.201217	4.5977	13.2394	87	355	HighEnriched	GO:0005737 / GO:0008285 / GO:0005730 / GO:0005730 / GO:0005654 / GO:0005654 / GO:0005515	cytoplasm / negative regulation of cell proliferation / nucleolus / nucleolus / nucleoplasm / nucleoplasm / protein binding	0.627	0.297	0.76
Hoffman Either	PRKCZ	NCOR1	Mutation	0	41	0.0238574	0.201395	0	10.3015	44	398	HighEnriched	GO:0005737 / GO:0005515 / GO:0007179	cytoplasm / protein binding / transforming growth factor beta receptor signaling pathway	0.529	0.455	0.308
Tumour Suppressor Either	ABLIM1	NOTCH1	Mutation	0	44	0.0238574	0.201395	0	10.9726	41	401	HighEnriched	GO:0005515	protein binding	1	0.38	0.503
Tumour Suppressor Either	SORL1	ERBB4	Mutation	4	47	0.0238891	0.201559	4.54545	13.2768	88	354	HighEnriched	GO:0016477 / GO:0008283 / GO:0005515 / GO:0007165	cell migration / cell proliferation / protein binding / signal transduction	0.571	0.391	0.602
Tumour Suppressor Either	CDCA7	PCDH10	Mutation	0	43	0.0239072	0.201607	0	10.75	42	400	HighEnriched	No Redundancy	No Redundancy	No Score	No Score	No Score
Tumour Suppressor Either	SFN	GRIN2B	Expression	10	36	0.0239736	0.201952	6.09756	12.9496	164	278	HighEnriched	GO:0005515	protein binding	0.543	0.416	0.336
Tumour Suppressor Either	SFN	KIAA1244	Expression	10	36	0.0239736	0.201952	6.09756	12.9496	164	278	HighEnriched	No Redundancy	No Redundancy	0.262	0.224	0.506
Hoffman Either	ELOVL7	BRWD1	Mutation	4	48	0.0239928	0.201952	4.65116	13.4831	86	356	HighEnriched	No Redundancy	No Redundancy	0.477	0.147	0.704
Hoffman Either	CASP4	TP53	Mutation	26	228	0.0240098	0.201952	43.3333	59.6859	60	382	HighEnriched	GO:0006915 / GO:0005739 / GO:0042981	apoptotic process / mitochondrion / regulation of apoptotic process	No Score	No Score	No Score
Tumour Suppressor Either	CASP4	TP53	Mutation	26	228	0.0240098	0.201952	43.3333	59.6859	60	382	HighEnriched	GO:0006915 / GO:0005739 / GO:0042981	apoptotic process / mitochondrion / regulation of apoptotic process	No Score	No Score	No Score
Tumour Suppressor Either	CA13	APC	Mutation	17	60	0.0240402	0.202104	11.6438	20.2703	146	296	HighEnriched	GO:0005829	cytosol	No Score	0.159	1
Hoffman Either	TP53	EGFLAM	Expression	4	46	0.0241184	0.202552	4.5977	12.9577	87	355	HighEnriched	No Redundancy	No Redundancy	No Score	No Score	No Score
Tumour Suppressor Either	TP53	EGFLAM	Expression	4	46	0.0241184	0.202552	4.5977	12.9577	87	355	HighEnriched	No Redundancy	No Redundancy	No Score	No Score	No Score
Tumour Suppressor Either	PTRF	SLIT2	Mutation	8	49	0.0241527	0.202681	6.89655	15.0307	116	326	HighEnriched	GO:0005737 / GO:0005886 / GO:0005515	cytoplasm / plasma membrane / protein binding	0.568	0.068	0.606
Hoffman Either	C19orf33	TP53	Mutation	134	202	0.0241741	0.202681	70.5263	80.1587	190	252	HighEnriched	GO:0005634	nucleus	No Score	0.477	1
Tumour Suppressor Either	C19orf33	TP53	Mutation	134	202	0.0241741	0.202681	70.5263	80.1587	190	252	HighEnriched	GO:0005634	nucleus	No Score	0.477	1
Tumour Suppressor Either	PLAGL1	DOCK3	Expression	11	34	0.0241833	0.202681	6.11111	12.9771	180	262	HighEnriched	GO:0005737	cytoplasm	0.367	No Score	1
Tumour Suppressor Either	STXBP2	PTPRD	Mutation	4	49	0.0242005	0.202721	4.81928	13.649	83	359	HighEnriched	GO:0005515	protein binding	0.721	0.123	0.619
Tumour Suppressor Either	FAM134B	RB1	Mutation	44	26	0.0242194	0.202775	13.3739	23.0088	329	113	HighEnriched	No Redundancy	No Redundancy	No Score	0.185	0.817
Tumour Suppressor Either	PLEK2	PCDH10	Mutation	7	36	0.0242349	0.202801	4.96454	11.9601	141	301	HighEnriched	No Redundancy	No Redundancy	No Score	No Score	No Score
Tumour Suppressor Either	SYTL1	NOTCH1	Mutation	12	32	0.0242639	0.20294	6.18557	12.9032	194	248	HighEnriched	GO:0005886 / GO:0005515	plasma membrane / protein binding	0.618	0.224	0.506
Hoffman Either	DMKN	CHD8	Mutation	14	29	0.024308	0.203169	6.42202	12.9464	218	224	HighEnriched	GO:0005515	protein binding	1	No Score	No Score
Tumour Suppressor Either	MARVELD2	APC	Mutation	13	64	0.0243162	0.203169	10.7438	19.9377	121	321	HighEnriched	GO:0005886 / GO:0005923	plasma membrane / tight junction	No Score	0.306	1
Tumour Suppressor Either	KLF4	ADAMTS12	Expression	51	9	0.0243433	0.203188	12.4088	29.0323	411	31	HighEnriched	GO:0005515 / GO:0008270	protein binding / zinc ion binding	1	No Score	No Score
Tumour Suppressor Both	KLF4	ARID1A	Both	51	9	0.0243433	0.203188	12.4088	29.0323	411	31	HighEnriched	GO:0000122 / GO:0000790 / GO:0005634 / GO:0005634 / GO:0045893 / GO:0045893 / GO:0005515	negative regulation of transcription from RNA polymerase II promoter / nuclear chromatin / nucleus / nucleus / positive regulation of transcription, DNA-templated / positive regulation of transcription, DNA-templated / protein binding	0.572	0.437	0.84
Tumour Suppressor Either	GSTT1	RNF213	Expression	23	44	0.024415	0.203682	11.0577	18.8034	208	234	HighEnriched	No Redundancy	No Redundancy	0.194	0.216	0.784
Hoffman Either	HOOK1	NCOR2	Mutation	11	49	0.024437	0.203706	8.08824	16.0131	136	306	HighEnriched	GO:0005515	protein binding	0.741	0.13	0.347
Tumour Suppressor Either	ESRP1	COL22A1	Expression	29	49	0.0244427	0.203706	13.3641	21.7778	217	225	HighEnriched	No Redundancy	No Redundancy	No Score	0.074	0.502
Tumour Suppressor Either	ARHGEF5	ATM	Mutation	10	65	0.024523	0.203794	9.61538	19.2308	104	338	HighEnriched	GO:0005515	protein binding	0.551	0.292	No Score
Hoffman Either	CDCA7L	TP53	Mutation	10	326	0.0245319	0.203794	52.6316	77.0686	19	423	HighEnriched	GO:0005737 / GO:0005730 / GO:0005634 / GO:0006355	cytoplasm / nucleolus / nucleus / regulation of transcription, DNA-templated	No Score	0.655	0.781
Tumour Suppressor Either	CDCA7L	TP53	Mutation	10	326	0.0245319	0.203794	52.6316	77.0686	19	423	HighEnriched	GO:0005737 / GO:0005730 / GO:0005634 / GO:0006355	cytoplasm / nucleolus / nucleus / regulation of transcription, DNA-templated	No Score	0.655	0.781
Tumour Suppressor Either	SFN	ADAMTS7	Expression	8	32	0.0245679	0.203794	4.87805	11.5108	164	278	HighEnriched	GO:0005515	protein binding	0.481	0.199	No Score
Tumour Suppressor Either	SFN	MDGA2	Expression	8	32	0.0245679	0.203794	4.87805	11.5108	164	278	HighEnriched	No Redundancy	No Redundancy	No Score	0.2	No Score
Tumour Suppressor Either	SFN	NRAP	Expression	8	32	0.0245679	0.203794	4.87805	11.5108	164	278	HighEnriched	No Redundancy	No Redundancy	0.5	0.383	0.105
Tumour Suppressor Either	SFN	PDE3A	Expression	8	32	0.0245679	0.203794	4.87805	11.5108	164	278	HighEnriched	GO:0005829	cytosol	No Score	0.333	1
Tumour Suppressor Either	PRSS16	PCDH10	Mutation	7	36	0.024599	0.203794	5.03597	11.8812	139	303	HighEnriched	No Redundancy	No Redundancy	No Score	No Score	No Score
Hoffman Either	ZNF215	CHD6	Mutation	11	50	0.0246634	0.203794	8.20896	16.2338	134	308	HighEnriched	GO:0003677 / GO:0005634	DNA binding / nucleus	0.262	0.54	No Score
Tumour Suppressor Either	KLF5	ZFHX4	Expression	11	123	0.0246634	0.203794	18.0328	32.2835	61	381	HighEnriched	GO:0005634 / GO:0003700	nucleus / sequence-specific DNA binding transcription factor activity	No Score	No Score	No Score
Tumour Suppressor Either	LIF	ARID2	Mutation	40	7	0.0246642	0.203794	9.68523	24.1379	413	29	HighEnriched	No Redundancy	No Redundancy	0.815	0.216	No Score
Hoffman Either	GCNT2	KRAS	Mutation	63	14	0.0246829	0.203794	15.9494	29.7872	395	47	HighEnriched	No Redundancy	No Redundancy	0.128	0.468	0.529
Tumour Suppressor Either	SLC16A7	RB1	Mutation	14	56	0.0246992	0.203794	9.92908	18.6047	141	301	HighEnriched	No Redundancy	No Redundancy	0.085	0.231	0.252
Tumour Suppressor Either	FSD1	RB1	Mutation	14	56	0.0247148	0.203794	10	18.543	140	302	HighEnriched	GO:0005634	nucleus	No Score	No Score	No Score
Hoffman Either	PLEK2	BPTF	Mutation	14	55	0.0247306	0.203794	9.92908	18.2724	141	301	HighEnriched	GO:0005737	cytoplasm	No Score	0.352	No Score
Hoffman Either	PPIC	TP53	Mutation	12	242	0.0247431	0.203794	37.5	59.0244	32	410	HighEnriched	GO:0005737	cytoplasm	0.477	0.88	No Score
Tumour Suppressor Either	PPIC	TP53	Mutation	12	242	0.0247431	0.203794	37.5	59.0244	32	410	HighEnriched	GO:0005737	cytoplasm	0.477	0.88	No Score
Tumour Suppressor Either	ESRP1	CNTN3	Expression	14	29	0.0247816	0.203794	6.45161	12.8889	217	225	HighEnriched	No Redundancy	No Redundancy	No Score	No Score	No Score
Hoffman Either	EPPK1	KRAS	Mutation	18	59	0.0247817	0.203794	11.6883	20.4861	154	288	HighEnriched	No Redundancy	No Redundancy	0.328	0.251	No Score
Tumour Suppressor Either	ESRP1	MYO9A	Expression	17	33	0.0247916	0.203794	7.8341	14.6667	217	225	HighEnriched	No Redundancy	No Redundancy	0.298	0.164	0.413
Tumour Suppressor Either	ESRP1	SCN5A	Expression	17	33	0.0247916	0.203794	7.8341	14.6667	217	225	HighEnriched	No Redundancy	No Redundancy	0.298	0.179	0.704
Tumour Suppressor Either	ESRP1	SEC16A	Expression	17	33	0.0247916	0.203794	7.8341	14.6667	217	225	HighEnriched	No Redundancy	No Redundancy	No Score	0.087	0.704
Tumour Suppressor Either	CDH1	HCN1	Expression	13	30	0.0248113	0.203794	6.31068	12.7119	206	236	HighEnriched	GO:0016021 / GO:0005886 / GO:0005886 / GO:0005886 / GO:0005886	integral component of membrane / plasma membrane / plasma membrane / plasma membrane / plasma membrane	0.129	0.319	0.522
Tumour Suppressor Both	CDH1	PCDH10	Both	13	30	0.0248113	0.203794	6.31068	12.7119	206	236	HighEnriched	GO:0005509 / GO:0007156 / GO:0016021 / GO:0005886 / GO:0005886	calcium ion binding / homophilic cell adhesion / integral component of membrane / plasma membrane / plasma membrane	No Score	No Score	No Score
Hoffman Either	AIFM2	TP53	Mutation	22	314	0.0248457	0.203794	59.4595	77.5309	37	405	HighEnriched	GO:0005737 / GO:0005829 / GO:0005829 / GO:0003677 / GO:0005739	cytoplasm / cytosol / cytosol / DNA binding / mitochondrion	0.359	0.332	0.658
Tumour Suppressor Either	AIFM2	TP53	Mutation	22	314	0.0248457	0.203794	59.4595	77.5309	37	405	HighEnriched	GO:0005737 / GO:0005829 / GO:0005829 / GO:0003677 / GO:0005739	cytoplasm / cytosol / cytosol / DNA binding / mitochondrion	0.359	0.332	0.658
Tumour Suppressor Either	MTAP	CACNA1H	Expression	4	58	0.0248517	0.203794	5.55556	15.6757	72	370	HighEnriched	No Redundancy	No Redundancy	0.126	0.216	0.157
Tumour Suppressor Either	SPINT2	XIRP2	Expression	32	85	0.0248685	0.203794	20.1258	30.0353	159	283	HighEnriched	No Redundancy	No Redundancy	No Score	No Score	No Score
Hoffman Either	MTAP	CHD6	Mutation	4	57	0.0248764	0.203794	5.55556	15.4054	72	370	HighEnriched	GO:0005634	nucleus	0.158	0.249	0.506
Tumour Suppressor Either	MTAP	CHD6	Expression	4	57	0.0248764	0.203794	5.55556	15.4054	72	370	HighEnriched	GO:0005634	nucleus	0.158	0.249	0.506
Tumour Suppressor Either	MTAP	ZNF208	Expression	4	57	0.0248764	0.203794	5.55556	15.4054	72	370	HighEnriched	GO:0005634	nucleus	0.077	No Score	No Score
Tumour Suppressor Either	TGFBR2	ABI3BP	Expression	4	56	0.024894	0.203794	5.47945	15.1762	73	369	HighEnriched	No Redundancy	No Redundancy	No Score	No Score	0.208
Hoffman Either	CCDC109B	TP53	Mutation	7	247	0.0249022	0.203794	33.3333	58.6698	21	421	HighEnriched	GO:0005739	mitochondrion	0.169	0.119	0.544
Tumour Suppressor Either	CCDC109B	TP53	Mutation	7	247	0.0249022	0.203794	33.3333	58.6698	21	421	HighEnriched	GO:0005739	mitochondrion	0.169	0.119	0.544
Hoffman Either	NRIP1	TP53	Mutation	7	247	0.0249022	0.203794	33.3333	58.6698	21	421	HighEnriched	GO:0000122 / GO:0000122 / GO:0000122 / GO:0005634 / GO:0045893 / GO:0045893 / GO:0045944 / GO:0045944 / GO:0045944 / GO:0005515	negative regulation of transcription from RNA polymerase II promoter / negative regulation of transcription from RNA polymerase II promoter / negative regulation of transcription from RNA polymerase II promoter / nucleus / positive regulation of transcription, DNA-templated / positive regulation of transcription, DNA-templated / positive regulation of transcription from RNA polymerase II promoter…	0.559	0.365	0.594
[truncated: 14,347 more rows]

## Sheet: S2 - CCLE_Expression_Output
Table S2: Output from the expression (BIGEE) workflow and mapping to genes from the Hoffman epigenetic screen, the Costanzo yeast screen and known tumour suppressor genes
Dataset:	CCLE Expression (881 cell lines)
Algorithm:	BIGEE
Analysis Type	Gene 1	Gene 2	BIGEE Score	Redundant GO ID	Redundant GO term	MolecularFunctionScore	BiologicalProcessScore	CellularComponentScore	Fisher Test	FDR
Tumour Suppressor Either	AKAP12	BCS1L	6.15217	GO:0005515	protein binding	1	0.096	0.599	1	1
Tumour Suppressor Either	AKAP12	CCNB1	6.75944	GO:0005737 / GO:0005515	cytoplasm / protein binding	0.796	0.255	1	0.306772	1
Tumour Suppressor Either	AKAP12	CDC25C	7.24096	GO:0005515	protein binding	0.685	0.285	0.784	0.306772	1
Tumour Suppressor Either	AKAP12	CDK10	6.57731	GO:0005515	protein binding	1	0.267	No Score	1	1
Tumour Suppressor Either	AKAP12	CENPE	6.72523	GO:0005737 / GO:0005515	cytoplasm / protein binding	0.7	0.195	1	0.17764	1
Tumour Suppressor Either	AKAP12	DSN1	6.79365	GO:0005515	protein binding	1	0.308	0.784	0.285515	1
Tumour Suppressor Either	AKAP12	ELOVL1	7.88323	GO:0005515	protein binding	0.708	0.195	0.565	0.553644	1
Tumour Suppressor Either	AKAP12	ENO1	7.89882	GO:0005737 / GO:0005515	cytoplasm / protein binding	0.577	0.216	1	0.105904	1
Tumour Suppressor Either	AKAP12	EXO1	6.4445	GO:0005515	protein binding	0.349	0.207	0.506	0.355474	1
Tumour Suppressor Either	AKAP12	IFT46	6.46728	GO:0005737	cytoplasm	0.666	0.139	1	1	1
Tumour Suppressor Either	AKAP12	IK	6.32543	GO:0005515	protein binding	0.876	0.348	0.171	0.553644	1
Tumour Suppressor Either	AKAP12	KIF22	6.38986	GO:0005737	cytoplasm	No Score	0.182	1	0.0710071	0.924505
Tumour Suppressor Either	AKAP12	LASP1	7.32846	GO:0005515	protein binding	0.681	0.504	0.418	1	1
Tumour Suppressor Either	AKAP12	MCM2	6.35594	GO:0005737 / GO:0005515	cytoplasm / protein binding	0.764	0.258	1	0.553644	1
Tumour Suppressor Either	AKAP12	MCM7	6.88466	GO:0005737 / GO:0005515	cytoplasm / protein binding	0.626	0.247	1	0.0195794	0.494637
Tumour Suppressor Either	AKAP12	MECR	7.05411	No Redundancy	No Redundancy	0.158	0.198	0.599	1	1
Tumour Suppressor Either	AKAP12	MRPL51	6.33674	GO:0005515	protein binding	0.738	0.145	0.366	0.553644	1
Tumour Suppressor Either	AKAP12	NCAPH	6.88555	GO:0005737 / GO:0005515	cytoplasm / protein binding	1	0.229	1	0.554747	1
Tumour Suppressor Either	AKAP12	NXPH3	7.17699	No Redundancy	No Redundancy	0.477	0.926	No Score	1	1
Tumour Suppressor Either	AKAP12	PAICS	6.53137	GO:0005515	protein binding	0.637	0.296	0.784	1	1
Tumour Suppressor Either	AKAP12	PIF1	6.87731	No Redundancy	No Redundancy	0.201	0.224	0.311	0.553644	1
Tumour Suppressor Either	AKAP12	POLE2	6.32531	No Redundancy	No Redundancy	No Score	0.236	0.549	0.186736	1
Tumour Suppressor Either	AKAP12	POM121	6.33411	No Redundancy	No Redundancy	No Score	0.268	0.371	0.553644	1
Tumour Suppressor Either	AKAP12	POM121C	6.33411	GO:0005515	protein binding	1	No Score	No Score	0.553644	1
Tumour Suppressor Either	AKAP12	PRICKLE4	7.20782	No Redundancy	No Redundancy	0.477	0.162	0.506	0.554747	1
Tumour Suppressor Either	AKAP12	RIN3	13.4602	GO:0005515	protein binding	0.679	0.237	0.622	0.105904	1
Tumour Suppressor Either	AKAP12	SLC10A3	6.79486	No Redundancy	No Redundancy	No Score	No Score	No Score	0.433978	1
Tumour Suppressor Either	AKAP12	SND1	6.55845	GO:0005737 / GO:0005515	cytoplasm / protein binding	0.646	No Score	1	0.553644	1
Tumour Suppressor Either	AKAP12	TMEM175	6.68823	No Redundancy	No Redundancy	No Score	No Score	0.411	0.174639	1
Tumour Suppressor Either	AKAP12	TOMM6	7.20782	No Redundancy	No Redundancy	No Score	0.102	0.599	0.554747	1
Tumour Suppressor Either	AKAP12	TUBG1	6.7201	GO:0005737 / GO:0005737 / GO:0005515	cytoplasm / cytoplasm / protein binding	0.738	0.214	1	1	1
Tumour Suppressor Either	AKAP12	TYMS	6.88181	GO:0005737	cytoplasm	0.141	0.351	1	1	1
Tumour Suppressor Either	AKAP12	XPO1	6.993	GO:0005737 / GO:0005515	cytoplasm / protein binding	0.757	0.264	1	0.553644	1
Tumour Suppressor Either	AKAP12	ZNF280B	13.9768	No Redundancy	No Redundancy	No Score	No Score	No Score	1	1
Tumour Suppressor Either	ANXA1	ATP8B2	13.0282	GO:0005886	plasma membrane	0.169	0.245	0.452	0.230116	1
Tumour Suppressor Either	ANXA1	B2M	6.68701	GO:0005737 / GO:0005737 / GO:0005576 / GO:0005615 / GO:0070062 / GO:0005886 / GO:0005886 / GO:0005515 / GO:0042493	cytoplasm / cytoplasm / extracellular region / extracellular space / extracellular vesicular exosome / plasma membrane / plasma membrane / protein binding / response to drug	0.617	0.324	0.744	1	1
Tumour Suppressor Either	ANXA1	BCS1L	5.35742	GO:0005515	protein binding	1	0.154	0.341	1	1
Tumour Suppressor Either	ANXA1	BLMH	5.62453	GO:0005737 / GO:0005737 / GO:0070062 / GO:0005634 / GO:0005515 / GO:0042493	cytoplasm / cytoplasm / extracellular vesicular exosome / nucleus / protein binding / response to drug	0.483	0.2	0.687	0.143851	1
Tumour Suppressor Either	ANXA1	BRIP1	7.63287	GO:0005737 / GO:0005737 / GO:0005634 / GO:0005634 / GO:0005515	cytoplasm / cytoplasm / nucleus / nucleus / protein binding	0.52	0.247	0.492	0.494979	1
Tumour Suppressor Either	ANXA1	C1orf131	5.76379	No Redundancy	No Redundancy	0.328	No Score	No Score	0.617341	1
Tumour Suppressor Either	ANXA1	CASKIN1	7.19776	GO:0005737 / GO:0005737 / GO:0007165	cytoplasm / cytoplasm / signal transduction	No Score	1	1	0.00587462	0.24101
Tumour Suppressor Either	ANXA1	CCDC106	8.9986	GO:0005737 / GO:0005737 / GO:0005634 / GO:0005515	cytoplasm / cytoplasm / nucleus / protein binding	1	No Score	0.514	0.059734	0.903704
Tumour Suppressor Either	ANXA1	CDC25C	5.35821	GO:0005634 / GO:0005515	nucleus / protein binding	0.564	0.401	0.435	1	1
Tumour Suppressor Either	ANXA1	CDT1	5.6964	GO:0005634 / GO:0005515	nucleus / protein binding	0.567	0.282	0.435	0.342967	1
Tumour Suppressor Either	ANXA1	DDOST	5.21488	GO:0005515 / GO:0043234	protein binding / protein complex	0.513	0.429	0.412	1	1
Tumour Suppressor Either	ANXA1	DNA2	5.68593	GO:0005634 / GO:0005515	nucleus / protein binding	0.377	0.29	0.362	0.00587462	0.24101
Tumour Suppressor Either	ANXA1	DSN1	5.49978	GO:0005634 / GO:0005515	nucleus / protein binding	1	0.625	0.405	1	1
Tumour Suppressor Either	ANXA1	ELOVL5	9.28361	GO:0005515	protein binding	0.547	0.255	0.335	0.00587462	0.24101
Tumour Suppressor Either	ANXA1	EXO1	5.38591	GO:0005634 / GO:0005515	nucleus / protein binding	0.382	0.242	0.506	0.703293	1
Tumour Suppressor Either	ANXA1	FANCM	7.21386	GO:0005634 / GO:0005515	nucleus / protein binding	0.592	0.202	0.345	0.104703	1
Tumour Suppressor Either	ANXA1	FBL	5.43856	GO:0070062 / GO:0005515	extracellular vesicular exosome / protein binding	0.505	0.503	0.506	0.0358932	0.706095
Tumour Suppressor Either	ANXA1	FLVCR1	6.34233	GO:0031966 / GO:0005886 / GO:0005515	mitochondrial membrane / plasma membrane / protein binding	0.561	0.319	0.548	0.000862425	0.0643467
Tumour Suppressor Either	ANXA1	GHDC	5.90159	No Redundancy	No Redundancy	0.643	0.329	0.643	0.703293	1
Tumour Suppressor Either	ANXA1	GNB4	15.5531	GO:0005886	plasma membrane	0.815	0.289	0.462	0.703765	1
Tumour Suppressor Either	ANXA1	GPHN	5.48659	GO:0005737 / GO:0005737 / GO:0005886	cytoplasm / cytoplasm / plasma membrane	0.34	0.198	1	0.238011	1
Tumour Suppressor Either	ANXA1	HNRNPA2B1	5.81641	GO:0005737 / GO:0005737 / GO:0005515	cytoplasm / cytoplasm / protein binding	0.515	0.18	0.395	0.143851	1
Tumour Suppressor Either	ANXA1	IFT46	5.21029	GO:0005737 / GO:0005737 / GO:0005634 / GO:0043234	cytoplasm / cytoplasm / nucleus / protein complex	0.559	0.258	0.498	1	1
Tumour Suppressor Either	ANXA1	IK	5.38895	GO:0005615 / GO:0005634 / GO:0005515	extracellular space / nucleus / protein binding	0.617	0.297	1	1	1
Tumour Suppressor Either	ANXA1	INCENP	5.57883	GO:0005515 / GO:0043234	protein binding / protein complex	1	0.326	0.471	0.228849	1
Tumour Suppressor Either	ANXA1	KIF22	5.57583	GO:0005737 / GO:0005737 / GO:0005634	cytoplasm / cytoplasm / nucleus	No Score	0.313	0.509	0.238011	1
Tumour Suppressor Either	ANXA1	L2HGDH	5.79521	No Redundancy	No Redundancy	0.234	0.299	0.376	0.000354968	0.036511
Tumour Suppressor Either	ANXA1	LASP1	6.43399	GO:0005515	protein binding	0.582	0.242	0.534	1	1
Tumour Suppressor Either	ANXA1	LRIF1	7.77919	GO:0005634 / GO:0005515	nucleus / protein binding	1	No Score	0.438	0.0143585	0.422532
Tumour Suppressor Either	ANXA1	MCM2	5.36403	GO:0005737 / GO:0005737 / GO:0005634 / GO:0005515	cytoplasm / cytoplasm / nucleus / protein binding	0.567	0.336	0.544	1	1
Tumour Suppressor Either	ANXA1	MCM7	5.74543	GO:0005737 / GO:0005737 / GO:0005634 / GO:0005515 / GO:0042493	cytoplasm / cytoplasm / nucleus / protein binding / response to drug	0.52	0.324	0.496	0.230116	1
Tumour Suppressor Either	ANXA1	MCMBP	5.36994	GO:0005737 / GO:0005737 / GO:0005634 / GO:0005886 / GO:0005515	cytoplasm / cytoplasm / nucleus / plasma membrane / protein binding	0.592	0.23	0.602	1	1
Tumour Suppressor Either	ANXA1	MECR	5.73198	No Redundancy	No Redundancy	0.205	0.346	0.599	1	1
Tumour Suppressor Either	ANXA1	MED25	5.23851	GO:0005515	protein binding	0.611	0.243	0.383	0.230116	1
Tumour Suppressor Either	ANXA1	MLX	6.41149	GO:0005737 / GO:0005737 / GO:0005634 / GO:0042803	cytoplasm / cytoplasm / nucleus / protein homodimerization activity	0.497	0.254	0.513	0.230561	1
Tumour Suppressor Either	ANXA1	MND1	5.29296	GO:0005634	nucleus	No Score	No Score	No Score	0.230561	1
Tumour Suppressor Either	ANXA1	MRFAP1	6.05597	GO:0005634 / GO:0005515	nucleus / protein binding	1	No Score	No Score	0.238011	1
Tumour Suppressor Either	ANXA1	NCAPD3	5.22724	GO:0005515	protein binding	0.603	0.257	0.267	0.617341	1
Tumour Suppressor Either	ANXA1	NCAPH	5.22591	GO:0005737 / GO:0005737 / GO:0005634 / GO:0005515	cytoplasm / cytoplasm / nucleus / protein binding	1	0.257	0.583	1	1
Tumour Suppressor Either	ANXA1	NXPH3	5.49677	GO:0005576 / GO:0005102	extracellular region / receptor binding	0.643	0.833	No Score	1	1
Tumour Suppressor Either	ANXA1	PAICS	5.66669	GO:0070062 / GO:0005515	extracellular vesicular exosome / protein binding	0.542	0.213	0.62	1	1
Tumour Suppressor Either	ANXA1	PDHB	5.45837	GO:0005515	protein binding	0.553	0.25	0.345	1	1
Tumour Suppressor Either	ANXA1	PGAM5	6.41179	No Redundancy	No Redundancy	0.441	0.217	0.599	0.603534	1
Tumour Suppressor Either	ANXA1	PIF1	6.0109	No Redundancy	No Redundancy	0.239	0.212	0.401	1	1
Tumour Suppressor Either	ANXA1	POLE2	5.37468	GO:0005634	nucleus	No Score	0.305	0.384	0.597703	1
Tumour Suppressor Either	ANXA1	POM121	5.33616	No Redundancy	No Redundancy	No Score	0.348	0.371	1	1
Tumour Suppressor Either	ANXA1	POM121C	5.33616	GO:0005515	protein binding	1	No Score	No Score	1	1
Tumour Suppressor Either	ANXA1	POP7	5.85094	GO:0005737 / GO:0005737 / GO:0005634 / GO:0005515	cytoplasm / cytoplasm / nucleus / protein binding	0.563	0.144	0.346	1	1
Tumour Suppressor Either	ANXA1	PPP1CC	5.54611	GO:0005737 / GO:0005737 / GO:0005634 / GO:0005515 / GO:0043234	cytoplasm / cytoplasm / nucleus / protein binding / protein complex	0.502	0.324	0.517	0.36847	1
Tumour Suppressor Either	ANXA1	PRICKLE4	6.23854	GO:0005634	nucleus	0.643	0.329	0.506	1	1
Tumour Suppressor Either	ANXA1	PRMT6	6.06085	GO:0005634 / GO:0005515	nucleus / protein binding	0.424	0.28	0.441	0.0143585	0.422532
Tumour Suppressor Either	ANXA1	PSMB7	5.38379	GO:0043066 / GO:0005634 / GO:0005515	negative regulation of apoptotic process / nucleus / protein binding	1	0.409	0.521	1	1
Tumour Suppressor Either	ANXA1	RAD23B	6.13804	GO:0005737 / GO:0005737 / GO:0005634 / GO:0005515	cytoplasm / cytoplasm / nucleus / protein binding	0.564	0.218	0.487	0.0717865	0.931181
Tumour Suppressor Either	ANXA1	RARS2	5.47182	No Redundancy	No Redundancy	0.328	0.159	0.451	1	1
Tumour Suppressor Either	ANXA1	RUVBL1	5.89867	GO:0005737 / GO:0005737 / GO:0070062 / GO:0005634 / GO:0005515	cytoplasm / cytoplasm / extracellular vesicular exosome / nucleus / protein binding	0.544	0.223	0.563	1	1
Tumour Suppressor Either	ANXA1	SETD1A	5.47194	GO:0005634 / GO:0005515	nucleus / protein binding	0.54	0.52	0.339	0.488513	1
Tumour Suppressor Either	ANXA1	SLC38A1	7.81653	GO:0070062 / GO:0005886	extracellular vesicular exosome / plasma membrane	0.088	0.287	0.632	0.106271	1
Tumour Suppressor Either	ANXA1	SND1	5.26372	GO:0005737 / GO:0005737 / GO:0070062 / GO:0005634 / GO:0005515	cytoplasm / cytoplasm / extracellular vesicular exosome / nucleus / protein binding	0.534	No Score	0.694	1	1
Tumour Suppressor Either	ANXA1	SRSF2	6.23409	GO:0005634 / GO:0005515	nucleus / protein binding	0.53	0.202	0.347	0.00353428	0.171359
Tumour Suppressor Either	ANXA1	SUV39H2	6.22605	GO:0005515	protein binding	0.54	0.128	0.567	1	1
Tumour Suppressor Either	ANXA1	TCEAL4	6.57602	GO:0005634	nucleus	No Score	No Score	No Score	0.143851	1
Tumour Suppressor Either	ANXA1	TOMM6	6.23854	No Redundancy	No Redundancy	No Score	0.219	0.599	1	1
Tumour Suppressor Either	ANXA1	TRIM23	5.60422	GO:0005634 / GO:0005515	nucleus / protein binding	0.503	0.275	0.282	0.143851	1
Tumour Suppressor Either	ANXA1	TSNAXIP1	5.32947	No Redundancy	No Redundancy	0.643	0.329	0.643	0.152546	1
Tumour Suppressor Either	ANXA1	TUBG1	5.88698	GO:0005737 / GO:0005737 / GO:0005737 / GO:0005737 / GO:0005515	cytoplasm / cytoplasm / cytoplasm / cytoplasm / protein binding	0.659	0.281	0.543	1	1
Tumour Suppressor Either	ANXA1	TYMS	5.94598	GO:0005737 / GO:0005737 / GO:0005634 / GO:0042803 / GO:0042493	cytoplasm / cytoplasm / nucleus / protein homodimerization activity / response to drug	0.185	0.344	0.519	1	1
Tumour Suppressor Either	ANXA1	VPS37A	5.52221	GO:0005737 / GO:0005737 / GO:0005634	cytoplasm / cytoplasm / nucleus	No Score	0.2	0.528	0.405518	1
Tumour Suppressor Either	ANXA1	XPO1	5.31063	GO:0005737 / GO:0005737 / GO:0005634 / GO:0005515 / GO:0042493	cytoplasm / cytoplasm / nucleus / protein binding / response to drug	0.593	0.334	0.526	1	1
Tumour Suppressor Either	ANXA1	YBEY	5.7151	GO:0005634	nucleus	No Score	No Score	0.506	0.156852	1
Tumour Suppressor Either	ANXA1	ZNF136	5.61423	GO:0005634 / GO:0005515	nucleus / protein binding	0.553	0.11	No Score	0.0571956	0.901746
Tumour Suppressor Either	ANXA1	ZNF268	5.50625	GO:0005737 / GO:0005737 / GO:0043066 / GO:0005634 / GO:0005634 / GO:0005515	cytoplasm / cytoplasm / negative regulation of apoptotic process / nucleus / nucleus / protein binding	0.545	0.37	0.513	0.0571956	0.901746
Tumour Suppressor Either	ANXA1	ZNF280B	14.8376	GO:0005634	nucleus	No Score	No Score	No Score	1	1
Tumour Suppressor Either	ANXA1	ZNF317	5.90262	GO:0005634	nucleus	0.34	0.205	No Score	1	1
Tumour Suppressor Either	ANXA1	ZNF350	6.65679	GO:0005634 / GO:0005515	nucleus / protein binding	0.567	0.101	0.34	0.0573041	0.901746
Tumour Suppressor Either	ANXA1	ZNF420	9.31211	GO:0005634 / GO:0005515	nucleus / protein binding	0.564	0.205	No Score	0.000164863	0.0215821
Tumour Suppressor Either	ANXA1	ZNF468	7.30431	GO:0005634	nucleus	No Score	No Score	No Score	0.209675	1
Tumour Suppressor Either	ANXA1	ZNF567	5.67433	GO:0005634	nucleus	No Score	No Score	No Score	0.0365092	0.713341
Tumour Suppressor Either	ANXA1	ZNF606	8.59803	GO:0005737 / GO:0005737 / GO:0005634	cytoplasm / cytoplasm / nucleus	0.34	0.205	0.513	0.708096	1
Tumour Suppressor Either	ANXA1	ZNF630	13.4306	GO:0005634	nucleus	0.34	0.205	No Score	0.494979	1
Tumour Suppressor Either	ANXA1	ZNF91	7.86102	GO:0005634	nucleus	0.288	No Score	0.506	0.000621747	0.0508595
Tumour Suppressor Either	ANXA1	ZSWIM3	5.61314	No Redundancy	No Redundancy	No Score	No Score	No Score	0.597703	1
Tumour Suppressor Either	BIN1	ANAPC1	2.64003	No Redundancy	No Redundancy	No Score	0.374	0.536	1	1
Tumour Suppressor Either	BIN1	B2M	3.63231	GO:0005737 / GO:0005515 / GO:0016032	cytoplasm / protein binding / viral process	1	0.254	0.455	1	1
Tumour Suppressor Either	BIN1	B9D2	2.71258	GO:0005634 / GO:0005515	nucleus / protein binding	1	0.374	0.603	0.800511	1
Tumour Suppressor Either	BIN1	BBX	3.25106	GO:0005737 / GO:0005634	cytoplasm / nucleus	No Score	No Score	0.752	1	1
Tumour Suppressor Either	BIN1	BCS1L	2.53458	GO:0005515	protein binding	1	0.176	0.494	1	1
Tumour Suppressor Either	BIN1	BLVRA	2.93107	No Redundancy	No Redundancy	0.158	0.43	0.523	1	1
Tumour Suppressor Either	BIN1	BRIP1	3.86621	GO:0005737 / GO:0005634 / GO:0005634 / GO:0005515	cytoplasm / nucleus / nucleus / protein binding	1	0.43	0.667	0.71468	1
Tumour Suppressor Either	BIN1	CASC5	2.58261	GO:0005737 / GO:0005634 / GO:0005515	cytoplasm / nucleus / protein binding	1	0.374	0.662	0.376283	1
Tumour Suppressor Either	BIN1	CASKIN1	3.56718	GO:0005737	cytoplasm	No Score	0.226	1	0.016328	0.443186
Tumour Suppressor Either	BIN1	CBX6	2.77342	GO:0005634 / GO:0005515	nucleus / protein binding	1	0.031	0.459	1	1
Tumour Suppressor Either	BIN1	CCDC106	4.57384	GO:0005737 / GO:0005634 / GO:0005515	cytoplasm / nucleus / protein binding	1	No Score	0.706	0.341349	1
Tumour Suppressor Either	BIN1	CCNB1	2.60864	GO:0005737 / GO:0005634 / GO:0005515	cytoplasm / nucleus / protein binding	1	0.374	0.653	1	1
Tumour Suppressor Either	BIN1	CDC25C	2.70128	GO:0008283 / GO:0005634 / GO:0005515 / GO:0016032	cell proliferation / nucleus / protein binding / viral process	1	1	0.592	1	1
Tumour Suppressor Either	BIN1	CDK10	2.68251	GO:0005515	protein binding	1	0.436	No Score	1	1
Tumour Suppressor Either	BIN1	CENPE	2.74701	GO:0005737 / GO:0007275 / GO:0005634 / GO:0005515	cytoplasm / multicellular organismal development / nucleus / protein binding	1	0.374	0.675	1	1
Tumour Suppressor Either	BIN1	CHST10	6.70818	No Redundancy	No Redundancy	0.181	0.391	0.451	0.37442	1
Tumour Suppressor Either	BIN1	CTDSPL2	3.53411	No Redundancy	No Redundancy	No Score	No Score	No Score	0.376283	1
Tumour Suppressor Either	BIN1	CYP11B1	3.78658	No Redundancy	No Redundancy	0.367	0.43	0.521	0.107713	1
Tumour Suppressor Either	BIN1	CYP11B2	3.78658	No Redundancy	No Redundancy	0.367	0.43	0.521	0.107713	1
Tumour Suppressor Either	BIN1	DNASE2	2.90922	No Redundancy	No Redundancy	0.367	0.088	No Score	0.152624	1
Tumour Suppressor Either	BIN1	DNMT1	2.56404	GO:0005634 / GO:0005515	nucleus / protein binding	1	0.094	No Score	0.616198	1
Tumour Suppressor Either	BIN1	DSN1	2.71068	GO:0005634 / GO:0005515	nucleus / protein binding	1	0.374	0.612	0.616198	1
[truncated: 14,263 more rows]

## Sheet: S3 - CCLE_Copy_Genomic
Table S3: Output from the copy genomic (BEEM) workflow and mapping to genes from the Hoffman epigenetic screen, the Costanzo yeast screen and known tumour suppressor genes
[truncated: 31,515 more rows]

[truncated: 7 more sheets: S4 - CCLE_Genomic_EPIGENETIC, S5 - CCLE_Expression_EPIGENETIC, S6 - Lu Benchmarking - Exprs, S7 - Lu Benchmarking - Genomic, S8 - TCGA_LUAD_Genomic_Output, S9 - TCGA_LUAD_Expression, S10 - BISEP Simulated Analysis]
